# Supplementary material for: Interstitial macrophages are a focus of viral takeover and inflammation in COVID-19 initiation in human lung
Source: J Exp Med. 2024 Apr 10;221(6):e20232192. doi: 10.1084/jem.20232192 (PMC11009983; doi:10.1084/jem.20232192)
Supplement: Table S1 — shows a summary of viral subgenomic junction discovery from single lung cells using SICILIAN. [file JEM_20232192_TableS1.csv]

refName	geneA	juncPosR1A	geneB	juncPosR1B	junction_type	numReads
COVID19:SARS-CoV-2_S:21761:+|COVID19:SARS-CoV-2_S:21789:+|lin	SARS-CoV-2_S	21761	SARS-CoV-2_S	21789	Internal	168
COVID19:SARS-CoV-2_L:64:+|COVID19:SARS-CoV-2_ORF8:28255:+|lin	SARS-CoV-2_L	64	SARS-CoV-2_ORF8	28255	Canonical	120
COVID19:SARS-CoV-2_N:29370:+|COVID19:unknown:29797:+|lin	SARS-CoV-2_N	29370	3'UTR	29797	3'UTR	82
COVID19:SARS-CoV-2_ORF6:27270:+|COVID19:unknown:29716:+|lin	SARS-CoV-2_ORF6	27270	3'UTR	29716	3'UTR	69
COVID19:SARS-CoV-2_L:64:+|COVID19:SARS-CoV-2_E:26468:+|lin	SARS-CoV-2_L	64	SARS-CoV-2_E	26468	Canonical	69
COVID19:SARS-CoV-2_ORF6:27360:+|COVID19:unknown:29795:+|lin	SARS-CoV-2_ORF6	27360	3'UTR	29795	3'UTR	57
COVID19:unknown:9462:+|COVID19:unknown:29706:+|lin	unknown	9462	3'UTR	29706	3'UTR	54
COVID19:SARS-CoV-2_ORF6:27264:+|COVID19:SARS-CoV-2_ORF6:27291:+|lin	SARS-CoV-2_ORF6	27264	SARS-CoV-2_ORF6	27291	Internal	47
COVID19:unknown:29710:+|COVID19:unknown:29793:+|lin	3'UTR	29710	3'UTR	29793	3'UTR	45
COVID19:unknown:29685:+|COVID19:unknown:29804:+|lin	3'UTR	29685	3'UTR	29804	3'UTR	44
COVID19:SARS-CoV-2_ORF10:29633:+|COVID19:SARS-CoV-2_ORF10:29669:+|lin	SARS-CoV-2_ORF10	29633	SARS-CoV-2_ORF10	29669	Internal	42
COVID19:SARS-CoV-2_S:25008:+|COVID19:unknown:29702:+|lin	SARS-CoV-2_S	25008	3'UTR	29702	3'UTR	40
COVID19:SARS-CoV-2_N:28735:+|COVID19:unknown:29783:+|lin	SARS-CoV-2_N	28735	3'UTR	29783	3'UTR	33
COVID19:unknown:29710:+|COVID19:unknown:29791:+|lin	3'UTR	29710	3'UTR	29791	3'UTR	32
COVID19:unknown:29711:+|COVID19:unknown:29777:+|lin	3'UTR	29711	3'UTR	29777	3'UTR	31
COVID19:SARS-CoV-2_N:29361:+|COVID19:unknown:29801:+|lin	SARS-CoV-2_N	29361	3'UTR	29801	3'UTR	28
COVID19:SARS-CoV-2_ORF7b:27876:+|COVID19:unknown:29737:+|lin	SARS-CoV-2_ORF7b	27876	3'UTR	29737	3'UTR	28
COVID19:SARS-CoV-2_L:66:+|COVID19:SARS-CoV-2_ORF6:27385:+|lin	SARS-CoV-2_L	66	SARS-CoV-2_ORF6	27385	Canonical	27
COVID19:unknown:1383:+|COVID19:SARS-CoV-2_N:29494:+|lin	unknown	1383	SARS-CoV-2_N	29494	Internal	27
COVID19:unknown:29698:+|COVID19:unknown:29775:+|lin	3'UTR	29698	3'UTR	29775	3'UTR	24
COVID19:SARS-CoV-2_L:65:+|COVID19:SARS-CoV-2_S:25381:+|lin	SARS-CoV-2_L	65	SARS-CoV-2_S	25381	Canonical	24
COVID19:SARS-CoV-2_L:69:+|COVID19:SARS-CoV-2_ORF5:27041:+|lin	SARS-CoV-2_L	69	SARS-CoV-2_ORF5	27041	Canonical	24
COVID19:unknown:3247:+|COVID19:unknown:29703:+|lin	unknown	3247	3'UTR	29703	3'UTR	23
COVID19:unknown:4647:+|COVID19:unknown:29782:+|lin	unknown	4647	3'UTR	29782	3'UTR	22
COVID19:unknown:4972:+|COVID19:unknown:29716:+|lin	unknown	4972	3'UTR	29716	3'UTR	22
COVID19:SARS-CoV-2_ORF5:27190:+|COVID19:SARS-CoV-2_ORF6:27222:+|lin	SARS-CoV-2_ORF5	27190	SARS-CoV-2_ORF6	27222	Internal	22
COVID19:SARS-CoV-2_N:28289:+|COVID19:unknown:29801:+|lin	SARS-CoV-2_N	28289	3'UTR	29801	3'UTR	20
COVID19:unknown:6247:+|COVID19:unknown:29767:+|lin	unknown	6247	3'UTR	29767	3'UTR	20
COVID19:unknown:29728:+|COVID19:unknown:29760:+|lin	3'UTR	29728	3'UTR	29760	3'UTR	19
COVID19:unknown:11375:+|COVID19:unknown:29771:+|lin	unknown	11375	3'UTR	29771	3'UTR	18
COVID19:unknown:15193:+|COVID19:unknown:29709:+|lin	unknown	15193	3'UTR	29709	3'UTR	18
COVID19:unknown:18245:+|COVID19:unknown:29801:+|lin	unknown	18245	3'UTR	29801	3'UTR	18
COVID19:unknown:29729:+|COVID19:unknown:29767:+|lin	3'UTR	29729	3'UTR	29767	3'UTR	18
COVID19:SARS-CoV-2_ORF7b:27783:+|COVID19:SARS-CoV-2_N:29191:+|lin	SARS-CoV-2_ORF7b	27783	SARS-CoV-2_N	29191	Internal	18
COVID19:unknown:10901:+|COVID19:unknown:29825:+|lin	unknown	10901	3'UTR	29825	3'UTR	17
COVID19:unknown:29711:+|COVID19:unknown:29791:+|lin	3'UTR	29711	3'UTR	29791	3'UTR	17
COVID19:unknown:966:+|COVID19:unknown:1405:+|lin	unknown	966	unknown	1405	Internal	16
COVID19:unknown:29688:+|COVID19:unknown:29807:+|lin	3'UTR	29688	3'UTR	29807	3'UTR	15
COVID19:unknown:29711:+|COVID19:unknown:29793:+|lin	3'UTR	29711	3'UTR	29793	3'UTR	15
COVID19:unknown:9467:+|COVID19:unknown:29795:+|lin	unknown	9467	3'UTR	29795	3'UTR	14
COVID19:SARS-CoV-2_N:28525:+|COVID19:SARS-CoV-2_N:28606:+|lin	SARS-CoV-2_N	28525	SARS-CoV-2_N	28606	Internal	14
COVID19:unknown:15309:+|COVID19:unknown:29797:+|lin	unknown	15309	3'UTR	29797	3'UTR	13
COVID19:unknown:29685:+|COVID19:unknown:29769:+|lin	3'UTR	29685	3'UTR	29769	3'UTR	13
COVID19:unknown:7404:+|COVID19:SARS-CoV-2_N:29126:+|lin	unknown	7404	SARS-CoV-2_N	29126	Internal	13
COVID19:SARS-CoV-2_S:21716:+|COVID19:unknown:29704:+|lin	SARS-CoV-2_S	21716	3'UTR	29704	3'UTR	12
COVID19:unknown:17457:+|COVID19:unknown:29738:+|lin	unknown	17457	3'UTR	29738	3'UTR	12
COVID19:unknown:19040:+|COVID19:unknown:29801:+|lin	unknown	19040	3'UTR	29801	3'UTR	12
COVID19:unknown:563:+|COVID19:unknown:29758:+|lin	unknown	563	3'UTR	29758	3'UTR	12
COVID19:unknown:6121:+|COVID19:unknown:29778:+|lin	unknown	6121	3'UTR	29778	3'UTR	12
COVID19:SARS-CoV-2_S:23593:+|COVID19:SARS-CoV-2_S:23630:+|lin	SARS-CoV-2_S	23593	SARS-CoV-2_S	23630	Internal	12
COVID19:unknown:1028:+|COVID19:unknown:1442:+|lin	unknown	1028	unknown	1442	Internal	12
COVID19:SARS-CoV-2_ORF7a:27642:+|COVID19:unknown:29802:+|lin	SARS-CoV-2_ORF7a	27642	3'UTR	29802	3'UTR	11
COVID19:unknown:29727:+|COVID19:unknown:29777:+|lin	3'UTR	29727	3'UTR	29777	3'UTR	11
COVID19:unknown:5254:+|COVID19:unknown:6246:+|lin	unknown	5254	unknown	6246	Internal	11
COVID19:SARS-CoV-2_N:28310:+|COVID19:unknown:29801:+|lin	SARS-CoV-2_N	28310	3'UTR	29801	3'UTR	10
COVID19:SARS-CoV-2_N:29110:+|COVID19:unknown:29766:+|lin	SARS-CoV-2_N	29110	3'UTR	29766	3'UTR	10
COVID19:unknown:3735:+|COVID19:unknown:29801:+|lin	unknown	3735	3'UTR	29801	3'UTR	10
COVID19:SARS-CoV-2_N:29071:+|COVID19:SARS-CoV-2_N:29348:+|lin	SARS-CoV-2_N	29071	SARS-CoV-2_N	29348	Internal	10
COVID19:SARS-CoV-2_N:29084:+|COVID19:SARS-CoV-2_ORF10:29640:+|lin	SARS-CoV-2_N	29084	SARS-CoV-2_ORF10	29640	Internal	10
COVID19:SARS-CoV-2_ORF6:27263:+|COVID19:SARS-CoV-2_ORF6:27291:+|lin	SARS-CoV-2_ORF6	27263	SARS-CoV-2_ORF6	27291	Internal	10
COVID19:SARS-CoV-2_S:25288:+|COVID19:SARS-CoV-2_ORF3a:25446:+|lin	SARS-CoV-2_S	25288	SARS-CoV-2_ORF3a	25446	Internal	10
COVID19:SARS-CoV-2_N:28360:+|COVID19:unknown:29702:+|lin	SARS-CoV-2_N	28360	3'UTR	29702	3'UTR	9
COVID19:unknown:29734:+|COVID19:unknown:29761:+|lin	3'UTR	29734	3'UTR	29761	3'UTR	9
COVID19:unknown:3620:+|COVID19:unknown:29800:+|lin	unknown	3620	3'UTR	29800	3'UTR	9
COVID19:SARS-CoV-2_S:22978:+|COVID19:SARS-CoV-2_ORF3a:25655:+|lin	SARS-CoV-2_S	22978	SARS-CoV-2_ORF3a	25655	Internal	9
COVID19:SARS-CoV-2_ORF10:29666:+|COVID19:unknown:29721:+|lin	SARS-CoV-2_ORF10	29666	3'UTR	29721	3'UTR	8
COVID19:SARS-CoV-2_ORF5:27011:+|COVID19:unknown:29784:+|lin	SARS-CoV-2_ORF5	27011	3'UTR	29784	3'UTR	8
COVID19:SARS-CoV-2_ORF8:28059:+|COVID19:unknown:29722:+|lin	SARS-CoV-2_ORF8	28059	3'UTR	29722	3'UTR	8
COVID19:unknown:2392:+|COVID19:unknown:29737:+|lin	unknown	2392	3'UTR	29737	3'UTR	8
COVID19:unknown:29735:+|COVID19:unknown:29760:+|lin	3'UTR	29735	3'UTR	29760	3'UTR	8
COVID19:SARS-CoV-2_N:29442:+|COVID19:SARS-CoV-2_ORF10:29614:+|lin	SARS-CoV-2_N	29442	SARS-CoV-2_ORF10	29614	Internal	8
COVID19:SARS-CoV-2_ORF5:27135:+|COVID19:SARS-CoV-2_ORF6:27293:+|lin	SARS-CoV-2_ORF5	27135	SARS-CoV-2_ORF6	27293	Internal	8
COVID19:SARS-CoV-2_S:24584:+|COVID19:SARS-CoV-2_N:29515:+|lin	SARS-CoV-2_S	24584	SARS-CoV-2_N	29515	Internal	8
COVID19:SARS-CoV-2_S:24914:+|COVID19:SARS-CoV-2_S:24963:+|lin	SARS-CoV-2_S	24914	SARS-CoV-2_S	24963	Internal	8
COVID19:unknown:7189:+|COVID19:SARS-CoV-2_N:29475:+|lin	unknown	7189	SARS-CoV-2_N	29475	Internal	8
COVID19:unknown:7967:+|COVID19:SARS-CoV-2_S:24422:+|lin	unknown	7967	SARS-CoV-2_S	24422	Internal	8
COVID19:SARS-CoV-2_N:29362:+|COVID19:unknown:29718:+|lin	SARS-CoV-2_N	29362	3'UTR	29718	3'UTR	7
COVID19:SARS-CoV-2_N:29375:+|COVID19:unknown:29869:+|lin	SARS-CoV-2_N	29375	3'UTR	29869	3'UTR	7
COVID19:unknown:12319:+|COVID19:unknown:29703:+|lin	unknown	12319	3'UTR	29703	3'UTR	7
COVID19:unknown:17455:+|COVID19:unknown:29719:+|lin	unknown	17455	3'UTR	29719	3'UTR	7
COVID19:unknown:29701:+|COVID19:unknown:29744:+|lin	3'UTR	29701	3'UTR	29744	3'UTR	7
COVID19:unknown:29706:+|COVID19:unknown:29790:+|lin	3'UTR	29706	3'UTR	29790	3'UTR	7
COVID19:SARS-CoV-2_N:28525:+|COVID19:SARS-CoV-2_N:28577:+|lin	SARS-CoV-2_N	28525	SARS-CoV-2_N	28577	Internal	7
COVID19:SARS-CoV-2_ORF7a:27550:+|COVID19:SARS-CoV-2_ORF7a:27578:+|lin	SARS-CoV-2_ORF7a	27550	SARS-CoV-2_ORF7a	27578	Internal	7
COVID19:SARS-CoV-2_ORF7a:27553:+|COVID19:SARS-CoV-2_ORF7a:27622:+|lin	SARS-CoV-2_ORF7a	27553	SARS-CoV-2_ORF7a	27622	Internal	7
COVID19:SARS-CoV-2_ORF7b:27883:+|COVID19:SARS-CoV-2_N:29250:+|lin	SARS-CoV-2_ORF7b	27883	SARS-CoV-2_N	29250	Internal	7
COVID19:SARS-CoV-2_S:21996:+|COVID19:SARS-CoV-2_S:23706:+|lin	SARS-CoV-2_S	21996	SARS-CoV-2_S	23706	Internal	7
COVID19:unknown:1391:+|COVID19:SARS-CoV-2_ORF10:29640:+|lin	unknown	1391	SARS-CoV-2_ORF10	29640	Internal	7
COVID19:unknown:15505:+|COVID19:unknown:15554:+|lin	unknown	15505	unknown	15554	Internal	7
COVID19:unknown:29547:+|COVID19:SARS-CoV-2_ORF10:29640:+|lin	unknown	29547	SARS-CoV-2_ORF10	29640	Internal	7
COVID19:SARS-CoV-2_N:28744:+|COVID19:unknown:29828:+|lin	SARS-CoV-2_N	28744	3'UTR	29828	3'UTR	6
COVID19:SARS-CoV-2_ORF10:29561:+|COVID19:unknown:29830:+|lin	SARS-CoV-2_ORF10	29561	3'UTR	29830	3'UTR	6
COVID19:SARS-CoV-2_ORF10:29661:+|COVID19:unknown:29804:+|lin	SARS-CoV-2_ORF10	29661	3'UTR	29804	3'UTR	6
COVID19:SARS-CoV-2_ORF8:28107:+|COVID19:unknown:29746:+|lin	SARS-CoV-2_ORF8	28107	3'UTR	29746	3'UTR	6
COVID19:unknown:11561:+|COVID19:unknown:29800:+|lin	unknown	11561	3'UTR	29800	3'UTR	6
COVID19:unknown:12293:+|COVID19:unknown:29801:+|lin	unknown	12293	3'UTR	29801	3'UTR	6
COVID19:unknown:13251:+|COVID19:unknown:29784:+|lin	unknown	13251	3'UTR	29784	3'UTR	6
COVID19:unknown:13727:+|COVID19:unknown:29829:+|lin	unknown	13727	3'UTR	29829	3'UTR	6
COVID19:unknown:18420:+|COVID19:unknown:29802:+|lin	unknown	18420	3'UTR	29802	3'UTR	6
COVID19:SARS-CoV-2_L:65:+|COVID19:SARS-CoV-2_ORF7b:27884:+|lin	SARS-CoV-2_L	65	SARS-CoV-2_ORF7b	27884	Canonical	6
COVID19:SARS-CoV-2_N:28361:+|COVID19:SARS-CoV-2_N:28432:+|lin	SARS-CoV-2_N	28361	SARS-CoV-2_N	28432	Internal	6
COVID19:SARS-CoV-2_N:28386:+|COVID19:SARS-CoV-2_N:28750:+|lin	SARS-CoV-2_N	28386	SARS-CoV-2_N	28750	Internal	6
COVID19:SARS-CoV-2_N:29069:+|COVID19:SARS-CoV-2_N:29094:+|lin	SARS-CoV-2_N	29069	SARS-CoV-2_N	29094	Internal	6
COVID19:SARS-CoV-2_ORF5:27187:+|COVID19:SARS-CoV-2_ORF6:27226:+|lin	SARS-CoV-2_ORF5	27187	SARS-CoV-2_ORF6	27226	Internal	6
COVID19:unknown:20225:+|COVID19:unknown:20511:+|lin	unknown	20225	unknown	20511	Internal	6
COVID19:unknown:7306:+|COVID19:SARS-CoV-2_N:29503:+|lin	unknown	7306	SARS-CoV-2_N	29503	Internal	6
COVID19:SARS-CoV-2_N:29380:+|COVID19:unknown:29703:+|lin	SARS-CoV-2_N	29380	3'UTR	29703	3'UTR	5
COVID19:SARS-CoV-2_ORF7a:27700:+|COVID19:unknown:29683:+|lin	SARS-CoV-2_ORF7a	27700	3'UTR	29683	3'UTR	5
COVID19:SARS-CoV-2_ORF7b:27882:+|COVID19:unknown:29802:+|lin	SARS-CoV-2_ORF7b	27882	3'UTR	29802	3'UTR	5
COVID19:unknown:10206:+|COVID19:unknown:29801:+|lin	unknown	10206	3'UTR	29801	3'UTR	5
COVID19:unknown:12289:+|COVID19:unknown:29796:+|lin	unknown	12289	3'UTR	29796	3'UTR	5
COVID19:unknown:13118:+|COVID19:unknown:29698:+|lin	unknown	13118	3'UTR	29698	3'UTR	5
COVID19:unknown:13123:+|COVID19:unknown:29702:+|lin	unknown	13123	3'UTR	29702	3'UTR	5
COVID19:unknown:13144:+|COVID19:unknown:29689:+|lin	unknown	13144	3'UTR	29689	3'UTR	5
COVID19:unknown:13917:+|COVID19:unknown:29703:+|lin	unknown	13917	3'UTR	29703	3'UTR	5
COVID19:unknown:21459:+|COVID19:unknown:29805:+|lin	unknown	21459	3'UTR	29805	3'UTR	5
COVID19:unknown:29685:+|COVID19:unknown:29803:+|lin	3'UTR	29685	3'UTR	29803	3'UTR	5
COVID19:unknown:29727:+|COVID19:unknown:29793:+|lin	3'UTR	29727	3'UTR	29793	3'UTR	5
COVID19:unknown:9099:+|COVID19:unknown:29710:+|lin	unknown	9099	3'UTR	29710	3'UTR	5
COVID19:SARS-CoV-2_N:29013:+|COVID19:SARS-CoV-2_N:29082:+|lin	SARS-CoV-2_N	29013	SARS-CoV-2_N	29082	Internal	5
COVID19:SARS-CoV-2_N:29373:+|COVID19:SARS-CoV-2_N:29528:+|lin	SARS-CoV-2_N	29373	SARS-CoV-2_N	29528	Internal	5
COVID19:SARS-CoV-2_N:29460:+|COVID19:SARS-CoV-2_N:29512:+|lin	SARS-CoV-2_N	29460	SARS-CoV-2_N	29512	Internal	5
COVID19:unknown:11486:+|COVID19:unknown:11524:+|lin	unknown	11486	unknown	11524	Internal	5
COVID19:unknown:1544:+|COVID19:SARS-CoV-2_N:29199:+|lin	unknown	1544	SARS-CoV-2_N	29199	Internal	5
COVID19:unknown:2776:+|COVID19:SARS-CoV-2_ORF7a:27663:+|lin	unknown	2776	SARS-CoV-2_ORF7a	27663	Internal	5
COVID19:unknown:6949:+|COVID19:SARS-CoV-2_N:28381:+|lin	unknown	6949	SARS-CoV-2_N	28381	Internal	5
COVID19:unknown:8472:+|COVID19:SARS-CoV-2_ORF10:29656:+|lin	unknown	8472	SARS-CoV-2_ORF10	29656	Internal	5
COVID19:SARS-CoV-2_L:69:+|COVID19:SARS-CoV-2_ORF5:27041:+|lin	SARS-CoV-2_L	69	SARS-CoV-2_ORF5	27041	L-novel	5
COVID19:SARS-CoV-2_N:28455:+|COVID19:unknown:29794:+|lin	SARS-CoV-2_N	28455	3'UTR	29794	3'UTR	4
COVID19:SARS-CoV-2_N:28658:+|COVID19:unknown:29717:+|lin	SARS-CoV-2_N	28658	3'UTR	29717	3'UTR	4
COVID19:SARS-CoV-2_N:29370:+|COVID19:unknown:29780:+|lin	SARS-CoV-2_N	29370	3'UTR	29780	3'UTR	4
COVID19:SARS-CoV-2_N:29528:+|COVID19:unknown:29802:+|lin	SARS-CoV-2_N	29528	3'UTR	29802	3'UTR	4
COVID19:SARS-CoV-2_ORF5:26707:+|COVID19:unknown:29712:+|lin	SARS-CoV-2_ORF5	26707	3'UTR	29712	3'UTR	4
COVID19:SARS-CoV-2_ORF5:26786:+|COVID19:unknown:29706:+|lin	SARS-CoV-2_ORF5	26786	3'UTR	29706	3'UTR	4
COVID19:SARS-CoV-2_ORF7a:27507:+|COVID19:unknown:29723:+|lin	SARS-CoV-2_ORF7a	27507	3'UTR	29723	3'UTR	4
COVID19:SARS-CoV-2_ORF7a:27513:+|COVID19:unknown:29703:+|lin	SARS-CoV-2_ORF7a	27513	3'UTR	29703	3'UTR	4
COVID19:SARS-CoV-2_S:22970:+|COVID19:unknown:29733:+|lin	SARS-CoV-2_S	22970	3'UTR	29733	3'UTR	4
COVID19:unknown:10016:+|COVID19:unknown:29716:+|lin	unknown	10016	3'UTR	29716	3'UTR	4
COVID19:unknown:11622:+|COVID19:unknown:29735:+|lin	unknown	11622	3'UTR	29735	3'UTR	4
COVID19:unknown:13046:+|COVID19:unknown:29784:+|lin	unknown	13046	3'UTR	29784	3'UTR	4
COVID19:unknown:1523:+|COVID19:unknown:29784:+|lin	unknown	1523	3'UTR	29784	3'UTR	4
COVID19:unknown:1567:+|COVID19:unknown:29675:+|lin	unknown	1567	3'UTR	29675	3'UTR	4
COVID19:unknown:16703:+|COVID19:unknown:29827:+|lin	unknown	16703	3'UTR	29827	3'UTR	4
COVID19:unknown:18050:+|COVID19:unknown:29703:+|lin	unknown	18050	3'UTR	29703	3'UTR	4
COVID19:unknown:19182:+|COVID19:unknown:29785:+|lin	unknown	19182	3'UTR	29785	3'UTR	4
COVID19:unknown:20703:+|COVID19:unknown:29767:+|lin	unknown	20703	3'UTR	29767	3'UTR	4
COVID19:unknown:27889:+|COVID19:unknown:29766:+|lin	unknown	27889	3'UTR	29766	3'UTR	4
COVID19:unknown:29534:+|COVID19:unknown:29770:+|lin	unknown	29534	3'UTR	29770	3'UTR	4
COVID19:unknown:29686:+|COVID19:unknown:29805:+|lin	3'UTR	29686	3'UTR	29805	3'UTR	4
COVID19:unknown:29697:+|COVID19:unknown:29774:+|lin	3'UTR	29697	3'UTR	29774	3'UTR	4
COVID19:unknown:29711:+|COVID19:unknown:29750:+|lin	3'UTR	29711	3'UTR	29750	3'UTR	4
COVID19:unknown:29727:+|COVID19:unknown:29750:+|lin	3'UTR	29727	3'UTR	29750	3'UTR	4
COVID19:unknown:29727:+|COVID19:unknown:29791:+|lin	3'UTR	29727	3'UTR	29791	3'UTR	4
COVID19:unknown:29734:+|COVID19:unknown:29776:+|lin	3'UTR	29734	3'UTR	29776	3'UTR	4
COVID19:unknown:5382:+|COVID19:unknown:29782:+|lin	unknown	5382	3'UTR	29782	3'UTR	4
COVID19:unknown:6535:+|COVID19:unknown:29736:+|lin	unknown	6535	3'UTR	29736	3'UTR	4
COVID19:unknown:8308:+|COVID19:unknown:29812:+|lin	unknown	8308	3'UTR	29812	3'UTR	4
COVID19:SARS-CoV-2_N:28494:+|COVID19:SARS-CoV-2_N:28648:+|lin	SARS-CoV-2_N	28494	SARS-CoV-2_N	28648	Internal	4
COVID19:SARS-CoV-2_N:28761:+|COVID19:SARS-CoV-2_N:29139:+|lin	SARS-CoV-2_N	28761	SARS-CoV-2_N	29139	Internal	4
COVID19:SARS-CoV-2_ORF7b:27792:+|COVID19:SARS-CoV-2_N:29173:+|lin	SARS-CoV-2_ORF7b	27792	SARS-CoV-2_N	29173	Internal	4
COVID19:SARS-CoV-2_ORF7b:27794:+|COVID19:SARS-CoV-2_N:29173:+|lin	SARS-CoV-2_ORF7b	27794	SARS-CoV-2_N	29173	Internal	4
COVID19:unknown:16542:+|COVID19:unknown:16604:+|lin	unknown	16542	unknown	16604	Internal	4
COVID19:unknown:17891:+|COVID19:SARS-CoV-2_ORF10:29664:+|lin	unknown	17891	SARS-CoV-2_ORF10	29664	Internal	4
COVID19:unknown:29538:+|COVID19:SARS-CoV-2_ORF10:29612:+|lin	unknown	29538	SARS-CoV-2_ORF10	29612	Internal	4
COVID19:unknown:2954:+|COVID19:SARS-CoV-2_ORF10:29646:+|lin	unknown	2954	SARS-CoV-2_ORF10	29646	Internal	4
COVID19:unknown:3054:+|COVID19:unknown:4756:+|lin	unknown	3054	unknown	4756	Internal	4
COVID19:unknown:5779:+|COVID19:SARS-CoV-2_ORF10:29650:+|lin	unknown	5779	SARS-CoV-2_ORF10	29650	Internal	4
COVID19:SARS-CoV-2_N:28619:+|COVID19:unknown:29736:+|lin	SARS-CoV-2_N	28619	3'UTR	29736	3'UTR	3
COVID19:SARS-CoV-2_N:29370:+|COVID19:unknown:29714:+|lin	SARS-CoV-2_N	29370	3'UTR	29714	3'UTR	3
COVID19:SARS-CoV-2_N:29374:+|COVID19:unknown:29802:+|lin	SARS-CoV-2_N	29374	3'UTR	29802	3'UTR	3
COVID19:SARS-CoV-2_ORF7a:27745:+|COVID19:unknown:29711:+|lin	SARS-CoV-2_ORF7a	27745	3'UTR	29711	3'UTR	3
COVID19:SARS-CoV-2_S:21675:+|COVID19:unknown:29801:+|lin	SARS-CoV-2_S	21675	3'UTR	29801	3'UTR	3
COVID19:SARS-CoV-2_S:22739:+|COVID19:unknown:29803:+|lin	SARS-CoV-2_S	22739	3'UTR	29803	3'UTR	3
COVID19:SARS-CoV-2_S:23578:+|COVID19:unknown:29814:+|lin	SARS-CoV-2_S	23578	3'UTR	29814	3'UTR	3
COVID19:SARS-CoV-2_S:25105:+|COVID19:unknown:29766:+|lin	SARS-CoV-2_S	25105	3'UTR	29766	3'UTR	3
COVID19:unknown:11362:+|COVID19:unknown:29764:+|lin	unknown	11362	3'UTR	29764	3'UTR	3
COVID19:unknown:11891:+|COVID19:unknown:29758:+|lin	unknown	11891	3'UTR	29758	3'UTR	3
COVID19:unknown:15492:+|COVID19:unknown:29717:+|lin	unknown	15492	3'UTR	29717	3'UTR	3
COVID19:unknown:15865:+|COVID19:unknown:29709:+|lin	unknown	15865	3'UTR	29709	3'UTR	3
COVID19:unknown:15888:+|COVID19:unknown:29768:+|lin	unknown	15888	3'UTR	29768	3'UTR	3
COVID19:unknown:17330:+|COVID19:unknown:29703:+|lin	unknown	17330	3'UTR	29703	3'UTR	3
COVID19:unknown:17703:+|COVID19:unknown:29735:+|lin	unknown	17703	3'UTR	29735	3'UTR	3
COVID19:unknown:18503:+|COVID19:unknown:29704:+|lin	unknown	18503	3'UTR	29704	3'UTR	3
COVID19:unknown:21056:+|COVID19:unknown:29801:+|lin	unknown	21056	3'UTR	29801	3'UTR	3
COVID19:unknown:21557:+|COVID19:unknown:29766:+|lin	unknown	21557	3'UTR	29766	3'UTR	3
COVID19:unknown:2463:+|COVID19:unknown:29796:+|lin	unknown	2463	3'UTR	29796	3'UTR	3
COVID19:unknown:29681:+|COVID19:unknown:29804:+|lin	3'UTR	29681	3'UTR	29804	3'UTR	3
COVID19:unknown:29683:+|COVID19:unknown:29711:+|lin	3'UTR	29683	3'UTR	29711	3'UTR	3
COVID19:unknown:29727:+|COVID19:unknown:29795:+|lin	3'UTR	29727	3'UTR	29795	3'UTR	3
COVID19:unknown:29728:+|COVID19:unknown:29767:+|lin	3'UTR	29728	3'UTR	29767	3'UTR	3
COVID19:unknown:29736:+|COVID19:unknown:29759:+|lin	3'UTR	29736	3'UTR	29759	3'UTR	3
COVID19:unknown:29766:+|COVID19:unknown:29793:+|lin	3'UTR	29766	3'UTR	29793	3'UTR	3
COVID19:unknown:9853:+|COVID19:unknown:29828:+|lin	unknown	9853	3'UTR	29828	3'UTR	3
COVID19:SARS-CoV-2_N:29084:+|COVID19:SARS-CoV-2_ORF10:29668:+|lin	SARS-CoV-2_N	29084	SARS-CoV-2_ORF10	29668	Internal	3
COVID19:SARS-CoV-2_N:29479:+|COVID19:SARS-CoV-2_ORF10:29623:+|lin	SARS-CoV-2_N	29479	SARS-CoV-2_ORF10	29623	Internal	3
COVID19:SARS-CoV-2_ORF10:29594:+|COVID19:SARS-CoV-2_ORF10:29668:+|lin	SARS-CoV-2_ORF10	29594	SARS-CoV-2_ORF10	29668	Internal	3
COVID19:SARS-CoV-2_ORF5:26779:+|COVID19:SARS-CoV-2_ORF5:26817:+|lin	SARS-CoV-2_ORF5	26779	SARS-CoV-2_ORF5	26817	Internal	3
COVID19:SARS-CoV-2_ORF5:26786:+|COVID19:SARS-CoV-2_ORF5:26821:+|lin	SARS-CoV-2_ORF5	26786	SARS-CoV-2_ORF5	26821	Internal	3
COVID19:SARS-CoV-2_ORF5:27090:+|COVID19:SARS-CoV-2_ORF7a:27535:+|lin	SARS-CoV-2_ORF5	27090	SARS-CoV-2_ORF7a	27535	Internal	3
COVID19:SARS-CoV-2_ORF5:27103:+|COVID19:SARS-CoV-2_N:29236:+|lin	SARS-CoV-2_ORF5	27103	SARS-CoV-2_N	29236	Internal	3
COVID19:SARS-CoV-2_ORF7a:27748:+|COVID19:SARS-CoV-2_N:29426:+|lin	SARS-CoV-2_ORF7a	27748	SARS-CoV-2_N	29426	Internal	3
COVID19:SARS-CoV-2_S:23179:+|COVID19:SARS-CoV-2_ORF10:29665:+|lin	SARS-CoV-2_S	23179	SARS-CoV-2_ORF10	29665	Internal	3
COVID19:SARS-CoV-2_S:24154:+|COVID19:SARS-CoV-2_S:24370:+|lin	SARS-CoV-2_S	24154	SARS-CoV-2_S	24370	Internal	3
COVID19:unknown:14455:+|COVID19:SARS-CoV-2_ORF8:28145:+|lin	unknown	14455	SARS-CoV-2_ORF8	28145	Internal	3
COVID19:unknown:20238:+|COVID19:unknown:20341:+|lin	unknown	20238	unknown	20341	Internal	3
COVID19:unknown:29126:-|COVID19:unknown:7404:-|lin	unknown	29126	unknown	7404	Internal	3
COVID19:unknown:2938:+|COVID19:SARS-CoV-2_S:23706:+|lin	unknown	2938	SARS-CoV-2_S	23706	Internal	3
COVID19:unknown:3698:+|COVID19:SARS-CoV-2_ORF7a:27529:+|lin	unknown	3698	SARS-CoV-2_ORF7a	27529	Internal	3
COVID19:unknown:8826:+|COVID19:SARS-CoV-2_N:29461:+|lin	unknown	8826	SARS-CoV-2_N	29461	Internal	3
COVID19:unknown:8976:+|COVID19:unknown:16874:+|lin	unknown	8976	unknown	16874	Internal	3
COVID19:SARS-CoV-2_L:69:+|COVID19:unknown:26237:+|lin	SARS-CoV-2_L	69	unknown	26237	L-novel	3
COVID19:SARS-CoV-2_N:28285:+|COVID19:unknown:29705:+|lin	SARS-CoV-2_N	28285	3'UTR	29705	3'UTR	2
COVID19:SARS-CoV-2_N:28309:+|COVID19:unknown:29738:+|lin	SARS-CoV-2_N	28309	3'UTR	29738	3'UTR	2
COVID19:SARS-CoV-2_N:28311:+|COVID19:unknown:29801:+|lin	SARS-CoV-2_N	28311	3'UTR	29801	3'UTR	2
COVID19:SARS-CoV-2_N:28320:+|COVID19:unknown:29675:+|lin	SARS-CoV-2_N	28320	3'UTR	29675	3'UTR	2
COVID19:SARS-CoV-2_N:28360:+|COVID19:unknown:29744:+|lin	SARS-CoV-2_N	28360	3'UTR	29744	3'UTR	2
COVID19:SARS-CoV-2_N:28453:+|COVID19:unknown:29792:+|lin	SARS-CoV-2_N	28453	3'UTR	29792	3'UTR	2
COVID19:SARS-CoV-2_N:28474:+|COVID19:unknown:29702:+|lin	SARS-CoV-2_N	28474	3'UTR	29702	3'UTR	2
COVID19:SARS-CoV-2_N:28674:+|COVID19:unknown:29706:+|lin	SARS-CoV-2_N	28674	3'UTR	29706	3'UTR	2
COVID19:SARS-CoV-2_N:28725:+|COVID19:unknown:29765:+|lin	SARS-CoV-2_N	28725	3'UTR	29765	3'UTR	2
COVID19:SARS-CoV-2_N:28729:+|COVID19:unknown:29767:+|lin	SARS-CoV-2_N	28729	3'UTR	29767	3'UTR	2
COVID19:SARS-CoV-2_N:28761:+|COVID19:unknown:29704:+|lin	SARS-CoV-2_N	28761	3'UTR	29704	3'UTR	2
COVID19:SARS-CoV-2_N:28980:+|COVID19:unknown:29682:+|lin	SARS-CoV-2_N	28980	3'UTR	29682	3'UTR	2
COVID19:SARS-CoV-2_N:29257:+|COVID19:unknown:29730:+|lin	SARS-CoV-2_N	29257	3'UTR	29730	3'UTR	2
COVID19:SARS-CoV-2_N:29276:+|COVID19:unknown:29784:+|lin	SARS-CoV-2_N	29276	3'UTR	29784	3'UTR	2
COVID19:SARS-CoV-2_N:29362:+|COVID19:unknown:29801:+|lin	SARS-CoV-2_N	29362	3'UTR	29801	3'UTR	2
COVID19:SARS-CoV-2_N:29380:+|COVID19:unknown:29704:+|lin	SARS-CoV-2_N	29380	3'UTR	29704	3'UTR	2
COVID19:SARS-CoV-2_N:29520:+|COVID19:unknown:29694:+|lin	SARS-CoV-2_N	29520	3'UTR	29694	3'UTR	2
COVID19:SARS-CoV-2_ORF3a:25561:+|COVID19:unknown:29780:+|lin	SARS-CoV-2_ORF3a	25561	3'UTR	29780	3'UTR	2
COVID19:SARS-CoV-2_ORF3a:26208:+|COVID19:unknown:29784:+|lin	SARS-CoV-2_ORF3a	26208	3'UTR	29784	3'UTR	2
COVID19:SARS-CoV-2_ORF5:26610:+|COVID19:unknown:29838:+|lin	SARS-CoV-2_ORF5	26610	3'UTR	29838	3'UTR	2
COVID19:SARS-CoV-2_ORF5:26801:+|COVID19:unknown:29716:+|lin	SARS-CoV-2_ORF5	26801	3'UTR	29716	3'UTR	2
COVID19:SARS-CoV-2_ORF5:26978:+|COVID19:unknown:29736:+|lin	SARS-CoV-2_ORF5	26978	3'UTR	29736	3'UTR	2
COVID19:SARS-CoV-2_ORF7b:27756:+|COVID19:unknown:29710:+|lin	SARS-CoV-2_ORF7b	27756	3'UTR	29710	3'UTR	2
COVID19:SARS-CoV-2_ORF7b:27784:+|COVID19:unknown:29733:+|lin	SARS-CoV-2_ORF7b	27784	3'UTR	29733	3'UTR	2
COVID19:SARS-CoV-2_ORF7b:27787:+|COVID19:unknown:29828:+|lin	SARS-CoV-2_ORF7b	27787	3'UTR	29828	3'UTR	2
COVID19:SARS-CoV-2_ORF7b:27881:+|COVID19:unknown:29786:+|lin	SARS-CoV-2_ORF7b	27881	3'UTR	29786	3'UTR	2
COVID19:SARS-CoV-2_S:21593:+|COVID19:unknown:29678:+|lin	SARS-CoV-2_S	21593	3'UTR	29678	3'UTR	2
COVID19:SARS-CoV-2_S:23011:+|COVID19:unknown:29760:+|lin	SARS-CoV-2_S	23011	3'UTR	29760	3'UTR	2
COVID19:SARS-CoV-2_S:23181:+|COVID19:unknown:29767:+|lin	SARS-CoV-2_S	23181	3'UTR	29767	3'UTR	2
COVID19:SARS-CoV-2_S:23283:+|COVID19:unknown:29829:+|lin	SARS-CoV-2_S	23283	3'UTR	29829	3'UTR	2
COVID19:SARS-CoV-2_S:23353:+|COVID19:unknown:29777:+|lin	SARS-CoV-2_S	23353	3'UTR	29777	3'UTR	2
COVID19:SARS-CoV-2_S:24100:+|COVID19:unknown:29797:+|lin	SARS-CoV-2_S	24100	3'UTR	29797	3'UTR	2
COVID19:SARS-CoV-2_S:24331:+|COVID19:unknown:29737:+|lin	SARS-CoV-2_S	24331	3'UTR	29737	3'UTR	2
COVID19:unknown:10192:+|COVID19:unknown:29795:+|lin	unknown	10192	3'UTR	29795	3'UTR	2
COVID19:unknown:10443:+|COVID19:unknown:29734:+|lin	unknown	10443	3'UTR	29734	3'UTR	2
COVID19:unknown:1209:+|COVID19:unknown:29784:+|lin	unknown	1209	3'UTR	29784	3'UTR	2
COVID19:unknown:12815:+|COVID19:unknown:29829:+|lin	unknown	12815	3'UTR	29829	3'UTR	2
COVID19:unknown:13615:+|COVID19:unknown:29704:+|lin	unknown	13615	3'UTR	29704	3'UTR	2
COVID19:unknown:13918:+|COVID19:unknown:29704:+|lin	unknown	13918	3'UTR	29704	3'UTR	2
COVID19:unknown:15876:+|COVID19:unknown:29829:+|lin	unknown	15876	3'UTR	29829	3'UTR	2
COVID19:unknown:16536:+|COVID19:unknown:29766:+|lin	unknown	16536	3'UTR	29766	3'UTR	2
COVID19:unknown:16661:+|COVID19:unknown:29778:+|lin	unknown	16661	3'UTR	29778	3'UTR	2
COVID19:unknown:17845:+|COVID19:unknown:29797:+|lin	unknown	17845	3'UTR	29797	3'UTR	2
COVID19:unknown:18178:+|COVID19:unknown:29704:+|lin	unknown	18178	3'UTR	29704	3'UTR	2
COVID19:unknown:19250:+|COVID19:unknown:29827:+|lin	unknown	19250	3'UTR	29827	3'UTR	2
COVID19:unknown:20129:+|COVID19:unknown:29716:+|lin	unknown	20129	3'UTR	29716	3'UTR	2
COVID19:unknown:20622:+|COVID19:unknown:29734:+|lin	unknown	20622	3'UTR	29734	3'UTR	2
COVID19:unknown:21241:+|COVID19:unknown:29803:+|lin	unknown	21241	3'UTR	29803	3'UTR	2
COVID19:unknown:21349:+|COVID19:unknown:29702:+|lin	unknown	21349	3'UTR	29702	3'UTR	2
COVID19:unknown:29675:+|COVID19:unknown:29812:+|lin	3'UTR	29675	3'UTR	29812	3'UTR	2
COVID19:unknown:29690:+|COVID19:unknown:29728:+|lin	3'UTR	29690	3'UTR	29728	3'UTR	2
COVID19:unknown:29690:+|COVID19:unknown:29818:+|lin	3'UTR	29690	3'UTR	29818	3'UTR	2
COVID19:unknown:29699:+|COVID19:unknown:29725:+|lin	3'UTR	29699	3'UTR	29725	3'UTR	2
COVID19:unknown:29700:+|COVID19:unknown:29779:+|lin	3'UTR	29700	3'UTR	29779	3'UTR	2
COVID19:unknown:29705:+|COVID19:unknown:29786:+|lin	3'UTR	29705	3'UTR	29786	3'UTR	2
COVID19:unknown:29710:+|COVID19:unknown:29737:+|lin	3'UTR	29710	3'UTR	29737	3'UTR	2
COVID19:unknown:29710:+|COVID19:unknown:29762:+|lin	3'UTR	29710	3'UTR	29762	3'UTR	2
COVID19:unknown:29727:+|COVID19:unknown:29767:+|lin	3'UTR	29727	3'UTR	29767	3'UTR	2
COVID19:unknown:29728:+|COVID19:unknown:29777:+|lin	3'UTR	29728	3'UTR	29777	3'UTR	2
COVID19:unknown:29728:+|COVID19:unknown:29791:+|lin	3'UTR	29728	3'UTR	29791	3'UTR	2
COVID19:unknown:29733:+|COVID19:unknown:29759:+|lin	3'UTR	29733	3'UTR	29759	3'UTR	2
COVID19:unknown:29735:+|COVID19:unknown:29778:+|lin	3'UTR	29735	3'UTR	29778	3'UTR	2
COVID19:unknown:29790:+|COVID19:unknown:29811:+|lin	3'UTR	29790	3'UTR	29811	3'UTR	2
COVID19:unknown:4141:+|COVID19:unknown:29703:+|lin	unknown	4141	3'UTR	29703	3'UTR	2
COVID19:unknown:4284:+|COVID19:unknown:29702:+|lin	unknown	4284	3'UTR	29702	3'UTR	2
COVID19:unknown:5636:+|COVID19:unknown:29767:+|lin	unknown	5636	3'UTR	29767	3'UTR	2
COVID19:unknown:6122:+|COVID19:unknown:29779:+|lin	unknown	6122	3'UTR	29779	3'UTR	2
COVID19:unknown:6208:+|COVID19:unknown:29778:+|lin	unknown	6208	3'UTR	29778	3'UTR	2
COVID19:unknown:839:+|COVID19:unknown:29800:+|lin	unknown	839	3'UTR	29800	3'UTR	2
COVID19:unknown:8693:+|COVID19:unknown:29735:+|lin	unknown	8693	3'UTR	29735	3'UTR	2
COVID19:SARS-CoV-2_N:28288:+|COVID19:SARS-CoV-2_N:29196:+|lin	SARS-CoV-2_N	28288	SARS-CoV-2_N	29196	Internal	2
COVID19:SARS-CoV-2_N:28318:+|COVID19:SARS-CoV-2_N:29123:+|lin	SARS-CoV-2_N	28318	SARS-CoV-2_N	29123	Internal	2
COVID19:SARS-CoV-2_N:28404:+|COVID19:SARS-CoV-2_N:28426:+|lin	SARS-CoV-2_N	28404	SARS-CoV-2_N	28426	Internal	2
COVID19:SARS-CoV-2_N:28506:+|COVID19:SARS-CoV-2_N:28585:+|lin	SARS-CoV-2_N	28506	SARS-CoV-2_N	28585	Internal	2
COVID19:SARS-CoV-2_N:28716:+|COVID19:SARS-CoV-2_N:29177:+|lin	SARS-CoV-2_N	28716	SARS-CoV-2_N	29177	Internal	2
COVID19:SARS-CoV-2_N:28818:+|COVID19:SARS-CoV-2_N:29250:+|lin	SARS-CoV-2_N	28818	SARS-CoV-2_N	29250	Internal	2
COVID19:SARS-CoV-2_N:29468:+|COVID19:SARS-CoV-2_N:29491:+|lin	SARS-CoV-2_N	29468	SARS-CoV-2_N	29491	Internal	2
COVID19:SARS-CoV-2_N:29498:+|COVID19:SARS-CoV-2_ORF10:29617:+|lin	SARS-CoV-2_N	29498	SARS-CoV-2_ORF10	29617	Internal	2
COVID19:SARS-CoV-2_N:29504:+|COVID19:SARS-CoV-2_ORF10:29610:+|lin	SARS-CoV-2_N	29504	SARS-CoV-2_ORF10	29610	Internal	2
COVID19:SARS-CoV-2_N:29510:+|COVID19:SARS-CoV-2_ORF10:29611:+|lin	SARS-CoV-2_N	29510	SARS-CoV-2_ORF10	29611	Internal	2
COVID19:SARS-CoV-2_ORF3a:25423:+|COVID19:SARS-CoV-2_ORF3a:25455:+|lin	SARS-CoV-2_ORF3a	25423	SARS-CoV-2_ORF3a	25455	Internal	2
COVID19:SARS-CoV-2_ORF3a:25758:+|COVID19:SARS-CoV-2_ORF6:27232:+|lin	SARS-CoV-2_ORF3a	25758	SARS-CoV-2_ORF6	27232	Internal	2
COVID19:SARS-CoV-2_ORF5:26573:+|COVID19:SARS-CoV-2_ORF5:26604:+|lin	SARS-CoV-2_ORF5	26573	SARS-CoV-2_ORF5	26604	Internal	2
COVID19:SARS-CoV-2_ORF5:26606:+|COVID19:SARS-CoV-2_ORF10:29666:+|lin	SARS-CoV-2_ORF5	26606	SARS-CoV-2_ORF10	29666	Internal	2
COVID19:SARS-CoV-2_ORF5:26775:+|COVID19:SARS-CoV-2_ORF5:26818:+|lin	SARS-CoV-2_ORF5	26775	SARS-CoV-2_ORF5	26818	Internal	2
COVID19:SARS-CoV-2_ORF5:26908:+|COVID19:SARS-CoV-2_N:29135:+|lin	SARS-CoV-2_ORF5	26908	SARS-CoV-2_N	29135	Internal	2
COVID19:SARS-CoV-2_ORF5:27171:+|COVID19:SARS-CoV-2_ORF6:27264:+|lin	SARS-CoV-2_ORF5	27171	SARS-CoV-2_ORF6	27264	Internal	2
COVID19:SARS-CoV-2_ORF5:27183:+|COVID19:SARS-CoV-2_ORF6:27223:+|lin	SARS-CoV-2_ORF5	27183	SARS-CoV-2_ORF6	27223	Internal	2
COVID19:SARS-CoV-2_ORF6:27266:+|COVID19:SARS-CoV-2_ORF6:27294:+|lin	SARS-CoV-2_ORF6	27266	SARS-CoV-2_ORF6	27294	Internal	2
COVID19:SARS-CoV-2_ORF7a:27552:+|COVID19:SARS-CoV-2_ORF7a:27622:+|lin	SARS-CoV-2_ORF7a	27552	SARS-CoV-2_ORF7a	27622	Internal	2
COVID19:SARS-CoV-2_ORF7a:27554:+|COVID19:SARS-CoV-2_ORF7a:27647:+|lin	SARS-CoV-2_ORF7a	27554	SARS-CoV-2_ORF7a	27647	Internal	2
COVID19:SARS-CoV-2_ORF7a:27751:+|COVID19:SARS-CoV-2_ORF10:29614:+|lin	SARS-CoV-2_ORF7a	27751	SARS-CoV-2_ORF10	29614	Internal	2
COVID19:SARS-CoV-2_ORF7b:27793:+|COVID19:SARS-CoV-2_N:29173:+|lin	SARS-CoV-2_ORF7b	27793	SARS-CoV-2_N	29173	Internal	2
COVID19:SARS-CoV-2_ORF7b:27794:+|COVID19:SARS-CoV-2_N:29182:+|lin	SARS-CoV-2_ORF7b	27794	SARS-CoV-2_N	29182	Internal	2
COVID19:SARS-CoV-2_S:21740:+|COVID19:SARS-CoV-2_S:21780:+|lin	SARS-CoV-2_S	21740	SARS-CoV-2_S	21780	Internal	2
COVID19:SARS-CoV-2_S:23349:+|COVID19:SARS-CoV-2_S:25301:+|lin	SARS-CoV-2_S	23349	SARS-CoV-2_S	25301	Internal	2
COVID19:SARS-CoV-2_S:23558:+|COVID19:SARS-CoV-2_S:23581:+|lin	SARS-CoV-2_S	23558	SARS-CoV-2_S	23581	Internal	2
COVID19:SARS-CoV-2_S:23639:+|COVID19:SARS-CoV-2_S:24143:+|lin	SARS-CoV-2_S	23639	SARS-CoV-2_S	24143	Internal	2
COVID19:SARS-CoV-2_S:24078:+|COVID19:SARS-CoV-2_ORF10:29668:+|lin	SARS-CoV-2_S	24078	SARS-CoV-2_ORF10	29668	Internal	2
COVID19:SARS-CoV-2_S:24237:+|COVID19:SARS-CoV-2_S:24261:+|lin	SARS-CoV-2_S	24237	SARS-CoV-2_S	24261	Internal	2
COVID19:SARS-CoV-2_S:24875:+|COVID19:SARS-CoV-2_S:24897:+|lin	SARS-CoV-2_S	24875	SARS-CoV-2_S	24897	Internal	2
COVID19:SARS-CoV-2_S:25329:+|COVID19:SARS-CoV-2_ORF3a:25424:+|lin	SARS-CoV-2_S	25329	SARS-CoV-2_ORF3a	25424	Internal	2
COVID19:unknown:12749:+|COVID19:SARS-CoV-2_ORF7a:27494:+|lin	unknown	12749	SARS-CoV-2_ORF7a	27494	Internal	2
COVID19:unknown:14249:+|COVID19:unknown:14277:+|lin	unknown	14249	unknown	14277	Internal	2
COVID19:unknown:15204:+|COVID19:SARS-CoV-2_ORF6:27293:+|lin	unknown	15204	SARS-CoV-2_ORF6	27293	Internal	2
COVID19:unknown:15479:+|COVID19:SARS-CoV-2_N:28618:+|lin	unknown	15479	SARS-CoV-2_N	28618	Internal	2
COVID19:unknown:16765:+|COVID19:SARS-CoV-2_N:28556:+|lin	unknown	16765	SARS-CoV-2_N	28556	Internal	2
COVID19:unknown:21384:+|COVID19:SARS-CoV-2_ORF3a:25713:+|lin	unknown	21384	SARS-CoV-2_ORF3a	25713	Internal	2
COVID19:unknown:27194:+|COVID19:SARS-CoV-2_ORF6:27222:+|lin	unknown	27194	SARS-CoV-2_ORF6	27222	Internal	2
COVID19:unknown:29543:+|COVID19:SARS-CoV-2_ORF10:29664:+|lin	unknown	29543	SARS-CoV-2_ORF10	29664	Internal	2
COVID19:unknown:6953:+|COVID19:unknown:20989:+|lin	unknown	6953	unknown	20989	Internal	2
COVID19:unknown:7112:+|COVID19:SARS-CoV-2_ORF6:27222:+|lin	unknown	7112	SARS-CoV-2_ORF6	27222	Internal	2
COVID19:unknown:8147:+|COVID19:SARS-CoV-2_ORF10:29649:+|lin	unknown	8147	SARS-CoV-2_ORF10	29649	Internal	2
COVID19:SARS-CoV-2_E:26261:+|COVID19:unknown:29794:+|lin	SARS-CoV-2_E	26261	3'UTR	29794	3'UTR	1
COVID19:SARS-CoV-2_E:26281:+|COVID19:unknown:29826:+|lin	SARS-CoV-2_E	26281	3'UTR	29826	3'UTR	1
COVID19:SARS-CoV-2_E:26370:+|COVID19:unknown:29829:+|lin	SARS-CoV-2_E	26370	3'UTR	29829	3'UTR	1
COVID19:SARS-CoV-2_E:26378:+|COVID19:unknown:29760:+|lin	SARS-CoV-2_E	26378	3'UTR	29760	3'UTR	1
COVID19:SARS-CoV-2_E:26445:+|COVID19:unknown:29802:+|lin	SARS-CoV-2_E	26445	3'UTR	29802	3'UTR	1
COVID19:SARS-CoV-2_N:28298:+|COVID19:unknown:29782:+|lin	SARS-CoV-2_N	28298	3'UTR	29782	3'UTR	1
COVID19:SARS-CoV-2_N:28305:+|COVID19:unknown:29829:+|lin	SARS-CoV-2_N	28305	3'UTR	29829	3'UTR	1
COVID19:SARS-CoV-2_N:28311:+|COVID19:unknown:29738:+|lin	SARS-CoV-2_N	28311	3'UTR	29738	3'UTR	1
COVID19:SARS-CoV-2_N:28324:+|COVID19:unknown:29702:+|lin	SARS-CoV-2_N	28324	3'UTR	29702	3'UTR	1
COVID19:SARS-CoV-2_N:28461:+|COVID19:unknown:29801:+|lin	SARS-CoV-2_N	28461	3'UTR	29801	3'UTR	1
COVID19:SARS-CoV-2_N:28464:+|COVID19:unknown:29791:+|lin	SARS-CoV-2_N	28464	3'UTR	29791	3'UTR	1
COVID19:SARS-CoV-2_N:28535:+|COVID19:unknown:29778:+|lin	SARS-CoV-2_N	28535	3'UTR	29778	3'UTR	1
COVID19:SARS-CoV-2_N:28535:+|COVID19:unknown:29795:+|lin	SARS-CoV-2_N	28535	3'UTR	29795	3'UTR	1
COVID19:SARS-CoV-2_N:28616:+|COVID19:unknown:29733:+|lin	SARS-CoV-2_N	28616	3'UTR	29733	3'UTR	1
COVID19:SARS-CoV-2_N:28679:+|COVID19:unknown:29700:+|lin	SARS-CoV-2_N	28679	3'UTR	29700	3'UTR	1
COVID19:SARS-CoV-2_N:28715:+|COVID19:unknown:29739:+|lin	SARS-CoV-2_N	28715	3'UTR	29739	3'UTR	1
COVID19:SARS-CoV-2_N:28737:+|COVID19:unknown:29829:+|lin	SARS-CoV-2_N	28737	3'UTR	29829	3'UTR	1
COVID19:SARS-CoV-2_N:28740:+|COVID19:unknown:29824:+|lin	SARS-CoV-2_N	28740	3'UTR	29824	3'UTR	1
COVID19:SARS-CoV-2_N:28746:+|COVID19:unknown:29737:+|lin	SARS-CoV-2_N	28746	3'UTR	29737	3'UTR	1
COVID19:SARS-CoV-2_N:28767:+|COVID19:unknown:29683:+|lin	SARS-CoV-2_N	28767	3'UTR	29683	3'UTR	1
COVID19:SARS-CoV-2_N:28802:+|COVID19:unknown:29703:+|lin	SARS-CoV-2_N	28802	3'UTR	29703	3'UTR	1
COVID19:SARS-CoV-2_N:28813:+|COVID19:unknown:29760:+|lin	SARS-CoV-2_N	28813	3'UTR	29760	3'UTR	1
COVID19:SARS-CoV-2_N:28903:+|COVID19:unknown:29793:+|lin	SARS-CoV-2_N	28903	3'UTR	29793	3'UTR	1
COVID19:SARS-CoV-2_N:28964:+|COVID19:unknown:29714:+|lin	SARS-CoV-2_N	28964	3'UTR	29714	3'UTR	1
COVID19:SARS-CoV-2_N:28965:+|COVID19:unknown:29766:+|lin	SARS-CoV-2_N	28965	3'UTR	29766	3'UTR	1
COVID19:SARS-CoV-2_N:29084:+|COVID19:unknown:29722:+|lin	SARS-CoV-2_N	29084	3'UTR	29722	3'UTR	1
COVID19:SARS-CoV-2_N:29183:+|COVID19:unknown:29681:+|lin	SARS-CoV-2_N	29183	3'UTR	29681	3'UTR	1
COVID19:SARS-CoV-2_N:29257:+|COVID19:unknown:29694:+|lin	SARS-CoV-2_N	29257	3'UTR	29694	3'UTR	1
COVID19:SARS-CoV-2_N:29353:+|COVID19:unknown:29812:+|lin	SARS-CoV-2_N	29353	3'UTR	29812	3'UTR	1
COVID19:SARS-CoV-2_N:29358:+|COVID19:unknown:29833:+|lin	SARS-CoV-2_N	29358	3'UTR	29833	3'UTR	1
COVID19:SARS-CoV-2_N:29368:+|COVID19:unknown:29795:+|lin	SARS-CoV-2_N	29368	3'UTR	29795	3'UTR	1
COVID19:SARS-CoV-2_N:29369:+|COVID19:unknown:29796:+|lin	SARS-CoV-2_N	29369	3'UTR	29796	3'UTR	1
COVID19:SARS-CoV-2_N:29376:+|COVID19:unknown:29811:+|lin	SARS-CoV-2_N	29376	3'UTR	29811	3'UTR	1
COVID19:SARS-CoV-2_N:29382:+|COVID19:unknown:29766:+|lin	SARS-CoV-2_N	29382	3'UTR	29766	3'UTR	1
COVID19:SARS-CoV-2_N:29468:+|COVID19:unknown:29776:+|lin	SARS-CoV-2_N	29468	3'UTR	29776	3'UTR	1
COVID19:SARS-CoV-2_N:29481:+|COVID19:unknown:29770:+|lin	SARS-CoV-2_N	29481	3'UTR	29770	3'UTR	1
COVID19:SARS-CoV-2_N:29501:+|COVID19:unknown:29837:+|lin	SARS-CoV-2_N	29501	3'UTR	29837	3'UTR	1
COVID19:SARS-CoV-2_N:29522:+|COVID19:unknown:29770:+|lin	SARS-CoV-2_N	29522	3'UTR	29770	3'UTR	1
COVID19:SARS-CoV-2_N:29525:+|COVID19:unknown:29797:+|lin	SARS-CoV-2_N	29525	3'UTR	29797	3'UTR	1
COVID19:SARS-CoV-2_ORF10:29594:+|COVID19:unknown:29760:+|lin	SARS-CoV-2_ORF10	29594	3'UTR	29760	3'UTR	1
COVID19:SARS-CoV-2_ORF10:29618:+|COVID19:unknown:29680:+|lin	SARS-CoV-2_ORF10	29618	3'UTR	29680	3'UTR	1
COVID19:SARS-CoV-2_ORF10:29638:+|COVID19:unknown:29683:+|lin	SARS-CoV-2_ORF10	29638	3'UTR	29683	3'UTR	1
COVID19:SARS-CoV-2_ORF10:29647:+|COVID19:unknown:29690:+|lin	SARS-CoV-2_ORF10	29647	3'UTR	29690	3'UTR	1
COVID19:SARS-CoV-2_ORF10:29652:+|COVID19:unknown:29760:+|lin	SARS-CoV-2_ORF10	29652	3'UTR	29760	3'UTR	1
COVID19:SARS-CoV-2_ORF10:29657:+|COVID19:unknown:29767:+|lin	SARS-CoV-2_ORF10	29657	3'UTR	29767	3'UTR	1
COVID19:SARS-CoV-2_ORF10:29662:+|COVID19:unknown:29795:+|lin	SARS-CoV-2_ORF10	29662	3'UTR	29795	3'UTR	1
COVID19:SARS-CoV-2_ORF3a:25689:+|COVID19:unknown:29705:+|lin	SARS-CoV-2_ORF3a	25689	3'UTR	29705	3'UTR	1
COVID19:SARS-CoV-2_ORF3a:26103:+|COVID19:unknown:29795:+|lin	SARS-CoV-2_ORF3a	26103	3'UTR	29795	3'UTR	1
COVID19:SARS-CoV-2_ORF3a:26106:+|COVID19:unknown:29798:+|lin	SARS-CoV-2_ORF3a	26106	3'UTR	29798	3'UTR	1
COVID19:SARS-CoV-2_ORF3a:26132:+|COVID19:unknown:29739:+|lin	SARS-CoV-2_ORF3a	26132	3'UTR	29739	3'UTR	1
COVID19:SARS-CoV-2_ORF5:26573:+|COVID19:unknown:29777:+|lin	SARS-CoV-2_ORF5	26573	3'UTR	29777	3'UTR	1
COVID19:SARS-CoV-2_ORF5:26574:+|COVID19:unknown:29777:+|lin	SARS-CoV-2_ORF5	26574	3'UTR	29777	3'UTR	1
COVID19:SARS-CoV-2_ORF5:26584:+|COVID19:unknown:29802:+|lin	SARS-CoV-2_ORF5	26584	3'UTR	29802	3'UTR	1
COVID19:SARS-CoV-2_ORF5:26634:+|COVID19:unknown:29802:+|lin	SARS-CoV-2_ORF5	26634	3'UTR	29802	3'UTR	1
COVID19:SARS-CoV-2_ORF5:26635:+|COVID19:unknown:29784:+|lin	SARS-CoV-2_ORF5	26635	3'UTR	29784	3'UTR	1
COVID19:SARS-CoV-2_ORF5:26708:+|COVID19:unknown:29830:+|lin	SARS-CoV-2_ORF5	26708	3'UTR	29830	3'UTR	1
COVID19:SARS-CoV-2_ORF5:26725:+|COVID19:unknown:29829:+|lin	SARS-CoV-2_ORF5	26725	3'UTR	29829	3'UTR	1
COVID19:SARS-CoV-2_ORF5:26844:+|COVID19:unknown:29837:+|lin	SARS-CoV-2_ORF5	26844	3'UTR	29837	3'UTR	1
COVID19:SARS-CoV-2_ORF5:26855:+|COVID19:unknown:29728:+|lin	SARS-CoV-2_ORF5	26855	3'UTR	29728	3'UTR	1
COVID19:SARS-CoV-2_ORF5:26864:+|COVID19:unknown:29728:+|lin	SARS-CoV-2_ORF5	26864	3'UTR	29728	3'UTR	1
COVID19:SARS-CoV-2_ORF5:26917:+|COVID19:unknown:29679:+|lin	SARS-CoV-2_ORF5	26917	3'UTR	29679	3'UTR	1
COVID19:SARS-CoV-2_ORF5:26942:+|COVID19:unknown:29780:+|lin	SARS-CoV-2_ORF5	26942	3'UTR	29780	3'UTR	1
COVID19:SARS-CoV-2_ORF5:26958:+|COVID19:unknown:29703:+|lin	SARS-CoV-2_ORF5	26958	3'UTR	29703	3'UTR	1
COVID19:SARS-CoV-2_ORF5:26978:+|COVID19:unknown:29705:+|lin	SARS-CoV-2_ORF5	26978	3'UTR	29705	3'UTR	1
COVID19:SARS-CoV-2_ORF5:26988:+|COVID19:unknown:29703:+|lin	SARS-CoV-2_ORF5	26988	3'UTR	29703	3'UTR	1
COVID19:SARS-CoV-2_ORF5:27008:+|COVID19:unknown:29781:+|lin	SARS-CoV-2_ORF5	27008	3'UTR	29781	3'UTR	1
COVID19:SARS-CoV-2_ORF5:27039:+|COVID19:unknown:29739:+|lin	SARS-CoV-2_ORF5	27039	3'UTR	29739	3'UTR	1
COVID19:SARS-CoV-2_ORF6:27221:+|COVID19:unknown:29750:+|lin	SARS-CoV-2_ORF6	27221	3'UTR	29750	3'UTR	1
COVID19:SARS-CoV-2_ORF6:27359:+|COVID19:unknown:29794:+|lin	SARS-CoV-2_ORF6	27359	3'UTR	29794	3'UTR	1
COVID19:SARS-CoV-2_ORF6:27373:+|COVID19:unknown:29710:+|lin	SARS-CoV-2_ORF6	27373	3'UTR	29710	3'UTR	1
COVID19:SARS-CoV-2_ORF6:27379:+|COVID19:unknown:29727:+|lin	SARS-CoV-2_ORF6	27379	3'UTR	29727	3'UTR	1
COVID19:SARS-CoV-2_ORF7a:27476:+|COVID19:unknown:29746:+|lin	SARS-CoV-2_ORF7a	27476	3'UTR	29746	3'UTR	1
COVID19:SARS-CoV-2_ORF7a:27564:+|COVID19:unknown:29829:+|lin	SARS-CoV-2_ORF7a	27564	3'UTR	29829	3'UTR	1
COVID19:SARS-CoV-2_ORF7a:27625:+|COVID19:unknown:29784:+|lin	SARS-CoV-2_ORF7a	27625	3'UTR	29784	3'UTR	1
COVID19:SARS-CoV-2_ORF7a:27690:+|COVID19:unknown:29844:+|lin	SARS-CoV-2_ORF7a	27690	3'UTR	29844	3'UTR	1
COVID19:SARS-CoV-2_ORF7a:27694:+|COVID19:unknown:29678:+|lin	SARS-CoV-2_ORF7a	27694	3'UTR	29678	3'UTR	1
COVID19:SARS-CoV-2_ORF7a:27694:+|COVID19:unknown:29760:+|lin	SARS-CoV-2_ORF7a	27694	3'UTR	29760	3'UTR	1
COVID19:SARS-CoV-2_ORF7a:27734:+|COVID19:unknown:29722:+|lin	SARS-CoV-2_ORF7a	27734	3'UTR	29722	3'UTR	1
COVID19:SARS-CoV-2_ORF7a:27736:+|COVID19:unknown:29719:+|lin	SARS-CoV-2_ORF7a	27736	3'UTR	29719	3'UTR	1
COVID19:SARS-CoV-2_ORF7a:27736:+|COVID19:unknown:29739:+|lin	SARS-CoV-2_ORF7a	27736	3'UTR	29739	3'UTR	1
COVID19:SARS-CoV-2_ORF7b:27772:+|COVID19:unknown:29720:+|lin	SARS-CoV-2_ORF7b	27772	3'UTR	29720	3'UTR	1
COVID19:SARS-CoV-2_ORF7b:27810:+|COVID19:unknown:29837:+|lin	SARS-CoV-2_ORF7b	27810	3'UTR	29837	3'UTR	1
COVID19:SARS-CoV-2_ORF7b:27850:+|COVID19:unknown:29765:+|lin	SARS-CoV-2_ORF7b	27850	3'UTR	29765	3'UTR	1
COVID19:SARS-CoV-2_ORF7b:27881:+|COVID19:unknown:29800:+|lin	SARS-CoV-2_ORF7b	27881	3'UTR	29800	3'UTR	1
COVID19:SARS-CoV-2_ORF8:28206:+|COVID19:unknown:29756:+|lin	SARS-CoV-2_ORF8	28206	3'UTR	29756	3'UTR	1
COVID19:SARS-CoV-2_S:21585:+|COVID19:unknown:29717:+|lin	SARS-CoV-2_S	21585	3'UTR	29717	3'UTR	1
COVID19:SARS-CoV-2_S:21647:+|COVID19:unknown:29784:+|lin	SARS-CoV-2_S	21647	3'UTR	29784	3'UTR	1
COVID19:SARS-CoV-2_S:21866:+|COVID19:unknown:29703:+|lin	SARS-CoV-2_S	21866	3'UTR	29703	3'UTR	1
COVID19:SARS-CoV-2_S:21908:+|COVID19:unknown:29801:+|lin	SARS-CoV-2_S	21908	3'UTR	29801	3'UTR	1
COVID19:SARS-CoV-2_S:22006:+|COVID19:unknown:29767:+|lin	SARS-CoV-2_S	22006	3'UTR	29767	3'UTR	1
COVID19:SARS-CoV-2_S:22025:+|COVID19:unknown:29751:+|lin	SARS-CoV-2_S	22025	3'UTR	29751	3'UTR	1
COVID19:SARS-CoV-2_S:22198:+|COVID19:unknown:29689:+|lin	SARS-CoV-2_S	22198	3'UTR	29689	3'UTR	1
COVID19:SARS-CoV-2_S:22568:+|COVID19:unknown:29797:+|lin	SARS-CoV-2_S	22568	3'UTR	29797	3'UTR	1
COVID19:SARS-CoV-2_S:22853:+|COVID19:unknown:29783:+|lin	SARS-CoV-2_S	22853	3'UTR	29783	3'UTR	1
COVID19:SARS-CoV-2_S:22982:+|COVID19:unknown:29797:+|lin	SARS-CoV-2_S	22982	3'UTR	29797	3'UTR	1
COVID19:SARS-CoV-2_S:23093:+|COVID19:unknown:29728:+|lin	SARS-CoV-2_S	23093	3'UTR	29728	3'UTR	1
COVID19:SARS-CoV-2_S:23094:+|COVID19:unknown:29746:+|lin	SARS-CoV-2_S	23094	3'UTR	29746	3'UTR	1
COVID19:SARS-CoV-2_S:23283:+|COVID19:unknown:29758:+|lin	SARS-CoV-2_S	23283	3'UTR	29758	3'UTR	1
COVID19:SARS-CoV-2_S:23427:+|COVID19:unknown:29829:+|lin	SARS-CoV-2_S	23427	3'UTR	29829	3'UTR	1
COVID19:SARS-CoV-2_S:24235:+|COVID19:unknown:29783:+|lin	SARS-CoV-2_S	24235	3'UTR	29783	3'UTR	1
COVID19:SARS-CoV-2_S:24380:+|COVID19:unknown:29738:+|lin	SARS-CoV-2_S	24380	3'UTR	29738	3'UTR	1
COVID19:SARS-CoV-2_S:24396:+|COVID19:unknown:29809:+|lin	SARS-CoV-2_S	24396	3'UTR	29809	3'UTR	1
COVID19:SARS-CoV-2_S:24400:+|COVID19:unknown:29765:+|lin	SARS-CoV-2_S	24400	3'UTR	29765	3'UTR	1
COVID19:SARS-CoV-2_S:24590:+|COVID19:unknown:29767:+|lin	SARS-CoV-2_S	24590	3'UTR	29767	3'UTR	1
COVID19:SARS-CoV-2_S:24616:+|COVID19:unknown:29797:+|lin	SARS-CoV-2_S	24616	3'UTR	29797	3'UTR	1
COVID19:SARS-CoV-2_S:24767:+|COVID19:unknown:29784:+|lin	SARS-CoV-2_S	24767	3'UTR	29784	3'UTR	1
COVID19:SARS-CoV-2_S:25089:+|COVID19:unknown:29809:+|lin	SARS-CoV-2_S	25089	3'UTR	29809	3'UTR	1
COVID19:SARS-CoV-2_S:25244:+|COVID19:unknown:29804:+|lin	SARS-CoV-2_S	25244	3'UTR	29804	3'UTR	1
COVID19:SARS-CoV-2_S:25295:+|COVID19:unknown:29704:+|lin	SARS-CoV-2_S	25295	3'UTR	29704	3'UTR	1
COVID19:SARS-CoV-2_S:25317:+|COVID19:unknown:29784:+|lin	SARS-CoV-2_S	25317	3'UTR	29784	3'UTR	1
COVID19:unknown:10037:+|COVID19:unknown:29835:+|lin	unknown	10037	3'UTR	29835	3'UTR	1
COVID19:unknown:1005:+|COVID19:unknown:29779:+|lin	unknown	1005	3'UTR	29779	3'UTR	1
COVID19:unknown:10077:+|COVID19:unknown:29836:+|lin	unknown	10077	3'UTR	29836	3'UTR	1
COVID19:unknown:10223:+|COVID19:unknown:29748:+|lin	unknown	10223	3'UTR	29748	3'UTR	1
COVID19:unknown:10440:+|COVID19:unknown:29791:+|lin	unknown	10440	3'UTR	29791	3'UTR	1
COVID19:unknown:10653:+|COVID19:unknown:29687:+|lin	unknown	10653	3'UTR	29687	3'UTR	1
COVID19:unknown:10788:+|COVID19:unknown:29837:+|lin	unknown	10788	3'UTR	29837	3'UTR	1
COVID19:unknown:10829:+|COVID19:unknown:29784:+|lin	unknown	10829	3'UTR	29784	3'UTR	1
COVID19:unknown:1090:+|COVID19:unknown:29801:+|lin	unknown	1090	3'UTR	29801	3'UTR	1
COVID19:unknown:11002:+|COVID19:unknown:29719:+|lin	unknown	11002	3'UTR	29719	3'UTR	1
COVID19:unknown:11215:+|COVID19:unknown:29688:+|lin	unknown	11215	3'UTR	29688	3'UTR	1
COVID19:unknown:11435:+|COVID19:unknown:29810:+|lin	unknown	11435	3'UTR	29810	3'UTR	1
COVID19:unknown:11452:+|COVID19:unknown:29737:+|lin	unknown	11452	3'UTR	29737	3'UTR	1
COVID19:unknown:11465:+|COVID19:unknown:29781:+|lin	unknown	11465	3'UTR	29781	3'UTR	1
COVID19:unknown:1152:+|COVID19:unknown:29793:+|lin	unknown	1152	3'UTR	29793	3'UTR	1
COVID19:unknown:11562:+|COVID19:unknown:29835:+|lin	unknown	11562	3'UTR	29835	3'UTR	1
COVID19:unknown:11743:+|COVID19:unknown:29705:+|lin	unknown	11743	3'UTR	29705	3'UTR	1
COVID19:unknown:11770:+|COVID19:unknown:29795:+|lin	unknown	11770	3'UTR	29795	3'UTR	1
COVID19:unknown:11829:+|COVID19:unknown:29716:+|lin	unknown	11829	3'UTR	29716	3'UTR	1
COVID19:unknown:11975:+|COVID19:unknown:29751:+|lin	unknown	11975	3'UTR	29751	3'UTR	1
COVID19:unknown:11980:+|COVID19:unknown:29714:+|lin	unknown	11980	3'UTR	29714	3'UTR	1
COVID19:unknown:12327:+|COVID19:unknown:29734:+|lin	unknown	12327	3'UTR	29734	3'UTR	1
COVID19:unknown:12328:+|COVID19:unknown:29797:+|lin	unknown	12328	3'UTR	29797	3'UTR	1
COVID19:unknown:12696:+|COVID19:unknown:29748:+|lin	unknown	12696	3'UTR	29748	3'UTR	1
COVID19:unknown:12771:+|COVID19:unknown:29782:+|lin	unknown	12771	3'UTR	29782	3'UTR	1
COVID19:unknown:13157:+|COVID19:unknown:29689:+|lin	unknown	13157	3'UTR	29689	3'UTR	1
COVID19:unknown:13253:+|COVID19:unknown:29717:+|lin	unknown	13253	3'UTR	29717	3'UTR	1
COVID19:unknown:13331:+|COVID19:unknown:29828:+|lin	unknown	13331	3'UTR	29828	3'UTR	1
COVID19:unknown:13380:+|COVID19:unknown:29784:+|lin	unknown	13380	3'UTR	29784	3'UTR	1
COVID19:unknown:14164:+|COVID19:unknown:29785:+|lin	unknown	14164	3'UTR	29785	3'UTR	1
COVID19:unknown:1438:+|COVID19:unknown:29706:+|lin	unknown	1438	3'UTR	29706	3'UTR	1
COVID19:unknown:14485:+|COVID19:unknown:29779:+|lin	unknown	14485	3'UTR	29779	3'UTR	1
COVID19:unknown:14526:+|COVID19:unknown:29799:+|lin	unknown	14526	3'UTR	29799	3'UTR	1
COVID19:unknown:14564:+|COVID19:unknown:29829:+|lin	unknown	14564	3'UTR	29829	3'UTR	1
COVID19:unknown:14781:+|COVID19:unknown:29783:+|lin	unknown	14781	3'UTR	29783	3'UTR	1
COVID19:unknown:14783:+|COVID19:unknown:29829:+|lin	unknown	14783	3'UTR	29829	3'UTR	1
COVID19:unknown:15190:+|COVID19:unknown:29798:+|lin	unknown	15190	3'UTR	29798	3'UTR	1
COVID19:unknown:15297:+|COVID19:unknown:29802:+|lin	unknown	15297	3'UTR	29802	3'UTR	1
COVID19:unknown:15308:+|COVID19:unknown:29796:+|lin	unknown	15308	3'UTR	29796	3'UTR	1
COVID19:unknown:15489:+|COVID19:unknown:29734:+|lin	unknown	15489	3'UTR	29734	3'UTR	1
COVID19:unknown:15494:+|COVID19:unknown:29732:+|lin	unknown	15494	3'UTR	29732	3'UTR	1
COVID19:unknown:1561:+|COVID19:unknown:29691:+|lin	unknown	1561	3'UTR	29691	3'UTR	1
COVID19:unknown:15701:+|COVID19:unknown:29767:+|lin	unknown	15701	3'UTR	29767	3'UTR	1
COVID19:unknown:15887:+|COVID19:unknown:29767:+|lin	unknown	15887	3'UTR	29767	3'UTR	1
COVID19:unknown:16056:+|COVID19:unknown:29802:+|lin	unknown	16056	3'UTR	29802	3'UTR	1
COVID19:unknown:16331:+|COVID19:unknown:29837:+|lin	unknown	16331	3'UTR	29837	3'UTR	1
COVID19:unknown:16399:+|COVID19:unknown:29844:+|lin	unknown	16399	3'UTR	29844	3'UTR	1
COVID19:unknown:16449:+|COVID19:unknown:29809:+|lin	unknown	16449	3'UTR	29809	3'UTR	1
COVID19:unknown:16464:+|COVID19:unknown:29718:+|lin	unknown	16464	3'UTR	29718	3'UTR	1
COVID19:unknown:16464:+|COVID19:unknown:29802:+|lin	unknown	16464	3'UTR	29802	3'UTR	1
COVID19:unknown:16919:+|COVID19:unknown:29813:+|lin	unknown	16919	3'UTR	29813	3'UTR	1
COVID19:unknown:16921:+|COVID19:unknown:29722:+|lin	unknown	16921	3'UTR	29722	3'UTR	1
COVID19:unknown:17097:+|COVID19:unknown:29796:+|lin	unknown	17097	3'UTR	29796	3'UTR	1
COVID19:unknown:17116:+|COVID19:unknown:29786:+|lin	unknown	17116	3'UTR	29786	3'UTR	1
COVID19:unknown:17370:+|COVID19:unknown:29786:+|lin	unknown	17370	3'UTR	29786	3'UTR	1
COVID19:unknown:17452:+|COVID19:unknown:29784:+|lin	unknown	17452	3'UTR	29784	3'UTR	1
COVID19:unknown:17456:+|COVID19:unknown:29737:+|lin	unknown	17456	3'UTR	29737	3'UTR	1
COVID19:unknown:17702:+|COVID19:unknown:29733:+|lin	unknown	17702	3'UTR	29733	3'UTR	1
COVID19:unknown:17759:+|COVID19:unknown:29782:+|lin	unknown	17759	3'UTR	29782	3'UTR	1
COVID19:unknown:17762:+|COVID19:unknown:29809:+|lin	unknown	17762	3'UTR	29809	3'UTR	1
COVID19:unknown:1778:+|COVID19:unknown:29838:+|lin	unknown	1778	3'UTR	29838	3'UTR	1
COVID19:unknown:17934:+|COVID19:unknown:29797:+|lin	unknown	17934	3'UTR	29797	3'UTR	1
COVID19:unknown:17970:+|COVID19:unknown:29797:+|lin	unknown	17970	3'UTR	29797	3'UTR	1
COVID19:unknown:18446:+|COVID19:unknown:29826:+|lin	unknown	18446	3'UTR	29826	3'UTR	1
COVID19:unknown:18502:+|COVID19:unknown:29703:+|lin	unknown	18502	3'UTR	29703	3'UTR	1
COVID19:unknown:18514:+|COVID19:unknown:29702:+|lin	unknown	18514	3'UTR	29702	3'UTR	1
COVID19:unknown:18701:+|COVID19:unknown:29797:+|lin	unknown	18701	3'UTR	29797	3'UTR	1
COVID19:unknown:1879:+|COVID19:unknown:29779:+|lin	unknown	1879	3'UTR	29779	3'UTR	1
COVID19:unknown:1887:+|COVID19:unknown:29753:+|lin	unknown	1887	3'UTR	29753	3'UTR	1
COVID19:unknown:1910:+|COVID19:unknown:29801:+|lin	unknown	1910	3'UTR	29801	3'UTR	1
COVID19:unknown:19250:+|COVID19:unknown:29797:+|lin	unknown	19250	3'UTR	29797	3'UTR	1
COVID19:unknown:19579:+|COVID19:unknown:29726:+|lin	unknown	19579	3'UTR	29726	3'UTR	1
COVID19:unknown:19978:+|COVID19:unknown:29784:+|lin	unknown	19978	3'UTR	29784	3'UTR	1
COVID19:unknown:20206:+|COVID19:unknown:29797:+|lin	unknown	20206	3'UTR	29797	3'UTR	1
COVID19:unknown:20251:+|COVID19:unknown:29728:+|lin	unknown	20251	3'UTR	29728	3'UTR	1
COVID19:unknown:2153:+|COVID19:unknown:29706:+|lin	unknown	2153	3'UTR	29706	3'UTR	1
COVID19:unknown:2245:+|COVID19:unknown:29702:+|lin	unknown	2245	3'UTR	29702	3'UTR	1
COVID19:unknown:239:+|COVID19:unknown:29731:+|lin	unknown	239	3'UTR	29731	3'UTR	1
COVID19:unknown:2424:+|COVID19:unknown:29834:+|lin	unknown	2424	3'UTR	29834	3'UTR	1
COVID19:unknown:2466:+|COVID19:unknown:29716:+|lin	unknown	2466	3'UTR	29716	3'UTR	1
COVID19:unknown:26518:+|COVID19:unknown:29716:+|lin	unknown	26518	3'UTR	29716	3'UTR	1
COVID19:unknown:2674:+|COVID19:unknown:29802:+|lin	unknown	2674	3'UTR	29802	3'UTR	1
COVID19:unknown:2751:+|COVID19:unknown:29840:+|lin	unknown	2751	3'UTR	29840	3'UTR	1
COVID19:unknown:2777:+|COVID19:unknown:29808:+|lin	unknown	2777	3'UTR	29808	3'UTR	1
COVID19:unknown:27892:+|COVID19:unknown:29838:+|lin	unknown	27892	3'UTR	29838	3'UTR	1
COVID19:unknown:29549:+|COVID19:unknown:29733:+|lin	unknown	29549	3'UTR	29733	3'UTR	1
COVID19:unknown:29679:+|COVID19:unknown:29760:+|lin	3'UTR	29679	3'UTR	29760	3'UTR	1
COVID19:unknown:29679:+|COVID19:unknown:29842:+|lin	3'UTR	29679	3'UTR	29842	3'UTR	1
COVID19:unknown:29685:+|COVID19:unknown:29708:+|lin	3'UTR	29685	3'UTR	29708	3'UTR	1
COVID19:unknown:29685:+|COVID19:unknown:29826:+|lin	3'UTR	29685	3'UTR	29826	3'UTR	1
COVID19:unknown:29694:+|COVID19:unknown:29728:+|lin	3'UTR	29694	3'UTR	29728	3'UTR	1
COVID19:unknown:29707:+|COVID19:unknown:29728:+|lin	3'UTR	29707	3'UTR	29728	3'UTR	1
COVID19:unknown:29709:+|COVID19:unknown:29789:+|lin	3'UTR	29709	3'UTR	29789	3'UTR	1
COVID19:unknown:29709:+|COVID19:unknown:29793:+|lin	3'UTR	29709	3'UTR	29793	3'UTR	1
COVID19:unknown:29713:+|COVID19:unknown:29735:+|lin	3'UTR	29713	3'UTR	29735	3'UTR	1
COVID19:unknown:29715:+|COVID19:unknown:29790:+|lin	3'UTR	29715	3'UTR	29790	3'UTR	1
COVID19:unknown:29719:+|COVID19:unknown:29821:+|lin	3'UTR	29719	3'UTR	29821	3'UTR	1
COVID19:unknown:29720:+|COVID19:unknown:29743:+|lin	3'UTR	29720	3'UTR	29743	3'UTR	1
COVID19:unknown:29722:+|COVID19:unknown:29766:+|lin	3'UTR	29722	3'UTR	29766	3'UTR	1
COVID19:unknown:29727:+|COVID19:unknown:29757:+|lin	3'UTR	29727	3'UTR	29757	3'UTR	1
COVID19:unknown:29727:+|COVID19:unknown:29771:+|lin	3'UTR	29727	3'UTR	29771	3'UTR	1
COVID19:unknown:29727:+|COVID19:unknown:29819:+|lin	3'UTR	29727	3'UTR	29819	3'UTR	1
COVID19:unknown:29728:+|COVID19:unknown:29772:+|lin	3'UTR	29728	3'UTR	29772	3'UTR	1
COVID19:unknown:29729:+|COVID19:unknown:29774:+|lin	3'UTR	29729	3'UTR	29774	3'UTR	1
COVID19:unknown:29729:+|COVID19:unknown:29777:+|lin	3'UTR	29729	3'UTR	29777	3'UTR	1
COVID19:unknown:29735:+|COVID19:unknown:29795:+|lin	3'UTR	29735	3'UTR	29795	3'UTR	1
COVID19:unknown:29736:+|COVID19:unknown:29761:+|lin	3'UTR	29736	3'UTR	29761	3'UTR	1
COVID19:unknown:29736:+|COVID19:unknown:29766:+|lin	3'UTR	29736	3'UTR	29766	3'UTR	1
COVID19:unknown:29737:+|COVID19:unknown:29759:+|lin	3'UTR	29737	3'UTR	29759	3'UTR	1
COVID19:unknown:29748:+|COVID19:unknown:29774:+|lin	3'UTR	29748	3'UTR	29774	3'UTR	1
COVID19:unknown:29759:+|COVID19:unknown:29793:+|lin	3'UTR	29759	3'UTR	29793	3'UTR	1
COVID19:unknown:29766:+|COVID19:unknown:29791:+|lin	3'UTR	29766	3'UTR	29791	3'UTR	1
COVID19:unknown:29769:+|COVID19:unknown:29841:+|lin	3'UTR	29769	3'UTR	29841	3'UTR	1
COVID19:unknown:3070:+|COVID19:unknown:29809:+|lin	unknown	3070	3'UTR	29809	3'UTR	1
COVID19:unknown:3124:+|COVID19:unknown:29688:+|lin	unknown	3124	3'UTR	29688	3'UTR	1
COVID19:unknown:3152:+|COVID19:unknown:29784:+|lin	unknown	3152	3'UTR	29784	3'UTR	1
COVID19:unknown:317:+|COVID19:unknown:29785:+|lin	unknown	317	3'UTR	29785	3'UTR	1
COVID19:unknown:3396:+|COVID19:unknown:29788:+|lin	unknown	3396	3'UTR	29788	3'UTR	1
COVID19:unknown:3401:+|COVID19:unknown:29793:+|lin	unknown	3401	3'UTR	29793	3'UTR	1
COVID19:unknown:3654:+|COVID19:unknown:29678:+|lin	unknown	3654	3'UTR	29678	3'UTR	1
COVID19:unknown:3788:+|COVID19:unknown:29820:+|lin	unknown	3788	3'UTR	29820	3'UTR	1
COVID19:unknown:4111:+|COVID19:unknown:29800:+|lin	unknown	4111	3'UTR	29800	3'UTR	1
COVID19:unknown:4316:+|COVID19:unknown:29784:+|lin	unknown	4316	3'UTR	29784	3'UTR	1
COVID19:unknown:4418:+|COVID19:unknown:29739:+|lin	unknown	4418	3'UTR	29739	3'UTR	1
COVID19:unknown:4629:+|COVID19:unknown:29785:+|lin	unknown	4629	3'UTR	29785	3'UTR	1
COVID19:unknown:4645:+|COVID19:unknown:29779:+|lin	unknown	4645	3'UTR	29779	3'UTR	1
COVID19:unknown:4845:+|COVID19:unknown:29793:+|lin	unknown	4845	3'UTR	29793	3'UTR	1
COVID19:unknown:4901:+|COVID19:unknown:29791:+|lin	unknown	4901	3'UTR	29791	3'UTR	1
COVID19:unknown:5066:+|COVID19:unknown:29798:+|lin	unknown	5066	3'UTR	29798	3'UTR	1
COVID19:unknown:5152:+|COVID19:unknown:29734:+|lin	unknown	5152	3'UTR	29734	3'UTR	1
COVID19:unknown:5161:+|COVID19:unknown:29703:+|lin	unknown	5161	3'UTR	29703	3'UTR	1
COVID19:unknown:5365:+|COVID19:unknown:29797:+|lin	unknown	5365	3'UTR	29797	3'UTR	1
COVID19:unknown:5396:+|COVID19:unknown:29828:+|lin	unknown	5396	3'UTR	29828	3'UTR	1
COVID19:unknown:539:+|COVID19:unknown:29732:+|lin	unknown	539	3'UTR	29732	3'UTR	1
COVID19:unknown:5646:+|COVID19:unknown:29812:+|lin	unknown	5646	3'UTR	29812	3'UTR	1
COVID19:unknown:5651:+|COVID19:unknown:29685:+|lin	unknown	5651	3'UTR	29685	3'UTR	1
COVID19:unknown:5655:+|COVID19:unknown:29746:+|lin	unknown	5655	3'UTR	29746	3'UTR	1
COVID19:unknown:5672:+|COVID19:unknown:29697:+|lin	unknown	5672	3'UTR	29697	3'UTR	1
COVID19:unknown:5696:+|COVID19:unknown:29784:+|lin	unknown	5696	3'UTR	29784	3'UTR	1
COVID19:unknown:5706:+|COVID19:unknown:29765:+|lin	unknown	5706	3'UTR	29765	3'UTR	1
COVID19:unknown:5943:+|COVID19:unknown:29801:+|lin	unknown	5943	3'UTR	29801	3'UTR	1
COVID19:unknown:6056:+|COVID19:unknown:29838:+|lin	unknown	6056	3'UTR	29838	3'UTR	1
COVID19:unknown:6126:+|COVID19:unknown:29830:+|lin	unknown	6126	3'UTR	29830	3'UTR	1
COVID19:unknown:6184:+|COVID19:unknown:29719:+|lin	unknown	6184	3'UTR	29719	3'UTR	1
COVID19:unknown:6209:+|COVID19:unknown:29798:+|lin	unknown	6209	3'UTR	29798	3'UTR	1
COVID19:unknown:6456:+|COVID19:unknown:29804:+|lin	unknown	6456	3'UTR	29804	3'UTR	1
COVID19:unknown:6459:+|COVID19:unknown:29809:+|lin	unknown	6459	3'UTR	29809	3'UTR	1
COVID19:unknown:6481:+|COVID19:unknown:29702:+|lin	unknown	6481	3'UTR	29702	3'UTR	1
COVID19:unknown:6630:+|COVID19:unknown:29688:+|lin	unknown	6630	3'UTR	29688	3'UTR	1
COVID19:unknown:6653:+|COVID19:unknown:29684:+|lin	unknown	6653	3'UTR	29684	3'UTR	1
COVID19:unknown:6898:+|COVID19:unknown:29703:+|lin	unknown	6898	3'UTR	29703	3'UTR	1
COVID19:unknown:6954:+|COVID19:unknown:29687:+|lin	unknown	6954	3'UTR	29687	3'UTR	1
COVID19:unknown:7513:+|COVID19:unknown:29797:+|lin	unknown	7513	3'UTR	29797	3'UTR	1
COVID19:unknown:7850:+|COVID19:unknown:29803:+|lin	unknown	7850	3'UTR	29803	3'UTR	1
COVID19:unknown:8117:+|COVID19:unknown:29764:+|lin	unknown	8117	3'UTR	29764	3'UTR	1
COVID19:unknown:8199:+|COVID19:unknown:29809:+|lin	unknown	8199	3'UTR	29809	3'UTR	1
COVID19:unknown:8430:+|COVID19:unknown:29765:+|lin	unknown	8430	3'UTR	29765	3'UTR	1
COVID19:unknown:8492:+|COVID19:unknown:29838:+|lin	unknown	8492	3'UTR	29838	3'UTR	1
COVID19:unknown:8542:+|COVID19:unknown:29838:+|lin	unknown	8542	3'UTR	29838	3'UTR	1
COVID19:unknown:8769:+|COVID19:unknown:29722:+|lin	unknown	8769	3'UTR	29722	3'UTR	1
COVID19:unknown:8816:+|COVID19:unknown:29800:+|lin	unknown	8816	3'UTR	29800	3'UTR	1
COVID19:unknown:9047:+|COVID19:unknown:29716:+|lin	unknown	9047	3'UTR	29716	3'UTR	1
COVID19:unknown:9140:+|COVID19:unknown:29800:+|lin	unknown	9140	3'UTR	29800	3'UTR	1
COVID19:unknown:9423:+|COVID19:unknown:29716:+|lin	unknown	9423	3'UTR	29716	3'UTR	1
COVID19:unknown:9490:+|COVID19:unknown:29838:+|lin	unknown	9490	3'UTR	29838	3'UTR	1
COVID19:unknown:9696:+|COVID19:unknown:29728:+|lin	unknown	9696	3'UTR	29728	3'UTR	1
COVID19:unknown:9796:+|COVID19:unknown:29737:+|lin	unknown	9796	3'UTR	29737	3'UTR	1
COVID19:unknown:9948:+|COVID19:unknown:29782:+|lin	unknown	9948	3'UTR	29782	3'UTR	1
COVID19:SARS-CoV-2_E:26259:+|COVID19:SARS-CoV-2_E:26284:+|lin	SARS-CoV-2_E	26259	SARS-CoV-2_E	26284	Internal	1
COVID19:SARS-CoV-2_E:26471:+|COVID19:SARS-CoV-2_N:29131:+|lin	SARS-CoV-2_E	26471	SARS-CoV-2_N	29131	Internal	1
COVID19:SARS-CoV-2_N:28318:+|COVID19:SARS-CoV-2_N:29084:+|lin	SARS-CoV-2_N	28318	SARS-CoV-2_N	29084	Internal	1
COVID19:SARS-CoV-2_N:28320:+|COVID19:SARS-CoV-2_N:29018:+|lin	SARS-CoV-2_N	28320	SARS-CoV-2_N	29018	Internal	1
COVID19:SARS-CoV-2_N:28361:+|COVID19:SARS-CoV-2_N:28416:+|lin	SARS-CoV-2_N	28361	SARS-CoV-2_N	28416	Internal	1
COVID19:SARS-CoV-2_N:28361:+|COVID19:SARS-CoV-2_N:28446:+|lin	SARS-CoV-2_N	28361	SARS-CoV-2_N	28446	Internal	1
COVID19:SARS-CoV-2_N:28404:+|COVID19:SARS-CoV-2_N:28944:+|lin	SARS-CoV-2_N	28404	SARS-CoV-2_N	28944	Internal	1
COVID19:SARS-CoV-2_N:28413:+|COVID19:SARS-CoV-2_N:29014:+|lin	SARS-CoV-2_N	28413	SARS-CoV-2_N	29014	Internal	1
COVID19:SARS-CoV-2_N:28431:+|COVID19:SARS-CoV-2_N:28994:+|lin	SARS-CoV-2_N	28431	SARS-CoV-2_N	28994	Internal	1
COVID19:SARS-CoV-2_N:28450:+|COVID19:SARS-CoV-2_N:28479:+|lin	SARS-CoV-2_N	28450	SARS-CoV-2_N	28479	Internal	1
COVID19:SARS-CoV-2_N:28483:+|COVID19:SARS-CoV-2_N:28745:+|lin	SARS-CoV-2_N	28483	SARS-CoV-2_N	28745	Internal	1
COVID19:SARS-CoV-2_N:28502:+|COVID19:SARS-CoV-2_ORF10:29671:+|lin	SARS-CoV-2_N	28502	SARS-CoV-2_ORF10	29671	Internal	1
COVID19:SARS-CoV-2_N:28505:+|COVID19:SARS-CoV-2_N:28673:+|lin	SARS-CoV-2_N	28505	SARS-CoV-2_N	28673	Internal	1
COVID19:SARS-CoV-2_N:28508:+|COVID19:SARS-CoV-2_N:29375:+|lin	SARS-CoV-2_N	28508	SARS-CoV-2_N	29375	Internal	1
COVID19:SARS-CoV-2_N:28514:+|COVID19:SARS-CoV-2_N:28574:+|lin	SARS-CoV-2_N	28514	SARS-CoV-2_N	28574	Internal	1
COVID19:SARS-CoV-2_N:28516:+|COVID19:SARS-CoV-2_N:29135:+|lin	SARS-CoV-2_N	28516	SARS-CoV-2_N	29135	Internal	1
COVID19:SARS-CoV-2_N:28521:+|COVID19:SARS-CoV-2_N:28577:+|lin	SARS-CoV-2_N	28521	SARS-CoV-2_N	28577	Internal	1
COVID19:SARS-CoV-2_N:28524:+|COVID19:SARS-CoV-2_N:28575:+|lin	SARS-CoV-2_N	28524	SARS-CoV-2_N	28575	Internal	1
COVID19:SARS-CoV-2_N:28526:+|COVID19:SARS-CoV-2_N:28692:+|lin	SARS-CoV-2_N	28526	SARS-CoV-2_N	28692	Internal	1
COVID19:SARS-CoV-2_N:28536:+|COVID19:SARS-CoV-2_N:28571:+|lin	SARS-CoV-2_N	28536	SARS-CoV-2_N	28571	Internal	1
COVID19:SARS-CoV-2_N:28688:+|COVID19:SARS-CoV-2_N:28726:+|lin	SARS-CoV-2_N	28688	SARS-CoV-2_N	28726	Internal	1
COVID19:SARS-CoV-2_N:28704:+|COVID19:SARS-CoV-2_ORF10:29667:+|lin	SARS-CoV-2_N	28704	SARS-CoV-2_ORF10	29667	Internal	1
COVID19:SARS-CoV-2_N:28705:+|COVID19:SARS-CoV-2_ORF10:29640:+|lin	SARS-CoV-2_N	28705	SARS-CoV-2_ORF10	29640	Internal	1
COVID19:SARS-CoV-2_N:28707:+|COVID19:SARS-CoV-2_N:29230:+|lin	SARS-CoV-2_N	28707	SARS-CoV-2_N	29230	Internal	1
COVID19:SARS-CoV-2_N:28729:+|COVID19:SARS-CoV-2_N:29496:+|lin	SARS-CoV-2_N	28729	SARS-CoV-2_N	29496	Internal	1
COVID19:SARS-CoV-2_N:28732:+|COVID19:SARS-CoV-2_N:28919:+|lin	SARS-CoV-2_N	28732	SARS-CoV-2_N	28919	Internal	1
COVID19:SARS-CoV-2_N:28744:+|COVID19:SARS-CoV-2_N:29511:+|lin	SARS-CoV-2_N	28744	SARS-CoV-2_N	29511	Internal	1
COVID19:SARS-CoV-2_N:28762:+|COVID19:SARS-CoV-2_N:29255:+|lin	SARS-CoV-2_N	28762	SARS-CoV-2_N	29255	Internal	1
COVID19:SARS-CoV-2_N:28975:+|COVID19:SARS-CoV-2_N:29238:+|lin	SARS-CoV-2_N	28975	SARS-CoV-2_N	29238	Internal	1
COVID19:SARS-CoV-2_N:29012:+|COVID19:SARS-CoV-2_N:29037:+|lin	SARS-CoV-2_N	29012	SARS-CoV-2_N	29037	Internal	1
COVID19:SARS-CoV-2_N:29022:+|COVID19:SARS-CoV-2_N:29075:+|lin	SARS-CoV-2_N	29022	SARS-CoV-2_N	29075	Internal	1
COVID19:SARS-CoV-2_N:29069:+|COVID19:SARS-CoV-2_N:29175:+|lin	SARS-CoV-2_N	29069	SARS-CoV-2_N	29175	Internal	1
COVID19:SARS-CoV-2_N:29078:+|COVID19:SARS-CoV-2_N:29350:+|lin	SARS-CoV-2_N	29078	SARS-CoV-2_N	29350	Internal	1
COVID19:SARS-CoV-2_N:29109:+|COVID19:SARS-CoV-2_N:29292:+|lin	SARS-CoV-2_N	29109	SARS-CoV-2_N	29292	Internal	1
COVID19:SARS-CoV-2_N:29119:+|COVID19:SARS-CoV-2_N:29153:+|lin	SARS-CoV-2_N	29119	SARS-CoV-2_N	29153	Internal	1
COVID19:SARS-CoV-2_N:29191:+|COVID19:SARS-CoV-2_N:29264:+|lin	SARS-CoV-2_N	29191	SARS-CoV-2_N	29264	Internal	1
COVID19:SARS-CoV-2_N:29309:+|COVID19:SARS-CoV-2_N:29353:+|lin	SARS-CoV-2_N	29309	SARS-CoV-2_N	29353	Internal	1
COVID19:SARS-CoV-2_N:29353:+|COVID19:SARS-CoV-2_ORF10:29617:+|lin	SARS-CoV-2_N	29353	SARS-CoV-2_ORF10	29617	Internal	1
COVID19:SARS-CoV-2_N:29385:+|COVID19:SARS-CoV-2_N:29469:+|lin	SARS-CoV-2_N	29385	SARS-CoV-2_N	29469	Internal	1
COVID19:SARS-CoV-2_N:29416:+|COVID19:SARS-CoV-2_N:29470:+|lin	SARS-CoV-2_N	29416	SARS-CoV-2_N	29470	Internal	1
COVID19:SARS-CoV-2_N:29433:+|COVID19:SARS-CoV-2_ORF10:29668:+|lin	SARS-CoV-2_N	29433	SARS-CoV-2_ORF10	29668	Internal	1
COVID19:SARS-CoV-2_N:29472:+|COVID19:SARS-CoV-2_ORF10:29616:+|lin	SARS-CoV-2_N	29472	SARS-CoV-2_ORF10	29616	Internal	1
COVID19:SARS-CoV-2_N:29504:+|COVID19:SARS-CoV-2_N:29526:+|lin	SARS-CoV-2_N	29504	SARS-CoV-2_N	29526	Internal	1
COVID19:SARS-CoV-2_N:29532:+|COVID19:SARS-CoV-2_ORF10:29621:+|lin	SARS-CoV-2_N	29532	SARS-CoV-2_ORF10	29621	Internal	1
COVID19:SARS-CoV-2_N:29533:+|COVID19:SARS-CoV-2_ORF10:29605:+|lin	SARS-CoV-2_N	29533	SARS-CoV-2_ORF10	29605	Internal	1
COVID19:SARS-CoV-2_ORF10:29579:+|COVID19:SARS-CoV-2_ORF10:29660:+|lin	SARS-CoV-2_ORF10	29579	SARS-CoV-2_ORF10	29660	Internal	1
COVID19:SARS-CoV-2_ORF3a:25422:+|COVID19:SARS-CoV-2_ORF6:27225:+|lin	SARS-CoV-2_ORF3a	25422	SARS-CoV-2_ORF6	27225	Internal	1
COVID19:SARS-CoV-2_ORF3a:25598:+|COVID19:SARS-CoV-2_N:29337:+|lin	SARS-CoV-2_ORF3a	25598	SARS-CoV-2_N	29337	Internal	1
COVID19:SARS-CoV-2_ORF3a:25644:+|COVID19:SARS-CoV-2_ORF3a:25673:+|lin	SARS-CoV-2_ORF3a	25644	SARS-CoV-2_ORF3a	25673	Internal	1
COVID19:SARS-CoV-2_ORF3a:25644:+|COVID19:SARS-CoV-2_ORF3a:25704:+|lin	SARS-CoV-2_ORF3a	25644	SARS-CoV-2_ORF3a	25704	Internal	1
COVID19:SARS-CoV-2_ORF3a:25644:+|COVID19:SARS-CoV-2_ORF3a:25716:+|lin	SARS-CoV-2_ORF3a	25644	SARS-CoV-2_ORF3a	25716	Internal	1
COVID19:SARS-CoV-2_ORF3a:25646:+|COVID19:SARS-CoV-2_ORF10:29621:+|lin	SARS-CoV-2_ORF3a	25646	SARS-CoV-2_ORF10	29621	Internal	1
COVID19:SARS-CoV-2_ORF3a:25649:+|COVID19:SARS-CoV-2_N:29478:+|lin	SARS-CoV-2_ORF3a	25649	SARS-CoV-2_N	29478	Internal	1
COVID19:SARS-CoV-2_ORF3a:25670:+|COVID19:SARS-CoV-2_ORF3a:25702:+|lin	SARS-CoV-2_ORF3a	25670	SARS-CoV-2_ORF3a	25702	Internal	1
COVID19:SARS-CoV-2_ORF3a:25702:+|COVID19:SARS-CoV-2_ORF10:29659:+|lin	SARS-CoV-2_ORF3a	25702	SARS-CoV-2_ORF10	29659	Internal	1
COVID19:SARS-CoV-2_ORF3a:25725:+|COVID19:SARS-CoV-2_N:29494:+|lin	SARS-CoV-2_ORF3a	25725	SARS-CoV-2_N	29494	Internal	1
COVID19:SARS-CoV-2_ORF3a:25930:+|COVID19:SARS-CoV-2_ORF10:29671:+|lin	SARS-CoV-2_ORF3a	25930	SARS-CoV-2_ORF10	29671	Internal	1
COVID19:SARS-CoV-2_ORF3a:26155:+|COVID19:SARS-CoV-2_ORF10:29661:+|lin	SARS-CoV-2_ORF3a	26155	SARS-CoV-2_ORF10	29661	Internal	1
COVID19:SARS-CoV-2_ORF3a:26216:+|COVID19:SARS-CoV-2_ORF10:29655:+|lin	SARS-CoV-2_ORF3a	26216	SARS-CoV-2_ORF10	29655	Internal	1
COVID19:SARS-CoV-2_ORF5:26542:+|COVID19:SARS-CoV-2_ORF6:27242:+|lin	SARS-CoV-2_ORF5	26542	SARS-CoV-2_ORF6	27242	Internal	1
COVID19:SARS-CoV-2_ORF5:26574:+|COVID19:SARS-CoV-2_ORF5:26604:+|lin	SARS-CoV-2_ORF5	26574	SARS-CoV-2_ORF5	26604	Internal	1
COVID19:SARS-CoV-2_ORF5:26611:+|COVID19:SARS-CoV-2_ORF6:27373:+|lin	SARS-CoV-2_ORF5	26611	SARS-CoV-2_ORF6	27373	Internal	1
COVID19:SARS-CoV-2_ORF5:26664:+|COVID19:SARS-CoV-2_ORF5:26717:+|lin	SARS-CoV-2_ORF5	26664	SARS-CoV-2_ORF5	26717	Internal	1
COVID19:SARS-CoV-2_ORF5:26706:+|COVID19:SARS-CoV-2_ORF5:26742:+|lin	SARS-CoV-2_ORF5	26706	SARS-CoV-2_ORF5	26742	Internal	1
COVID19:SARS-CoV-2_ORF5:26774:+|COVID19:SARS-CoV-2_ORF5:26832:+|lin	SARS-CoV-2_ORF5	26774	SARS-CoV-2_ORF5	26832	Internal	1
COVID19:SARS-CoV-2_ORF5:26783:+|COVID19:SARS-CoV-2_ORF5:26823:+|lin	SARS-CoV-2_ORF5	26783	SARS-CoV-2_ORF5	26823	Internal	1
COVID19:SARS-CoV-2_ORF5:26784:+|COVID19:SARS-CoV-2_ORF5:26821:+|lin	SARS-CoV-2_ORF5	26784	SARS-CoV-2_ORF5	26821	Internal	1
COVID19:SARS-CoV-2_ORF5:26818:+|COVID19:SARS-CoV-2_ORF5:27138:+|lin	SARS-CoV-2_ORF5	26818	SARS-CoV-2_ORF5	27138	Internal	1
COVID19:SARS-CoV-2_ORF5:26868:+|COVID19:SARS-CoV-2_ORF10:29671:+|lin	SARS-CoV-2_ORF5	26868	SARS-CoV-2_ORF10	29671	Internal	1
COVID19:SARS-CoV-2_ORF5:27054:+|COVID19:SARS-CoV-2_ORF10:29644:+|lin	SARS-CoV-2_ORF5	27054	SARS-CoV-2_ORF10	29644	Internal	1
COVID19:SARS-CoV-2_ORF5:27131:+|COVID19:SARS-CoV-2_ORF6:27223:+|lin	SARS-CoV-2_ORF5	27131	SARS-CoV-2_ORF6	27223	Internal	1
COVID19:SARS-CoV-2_ORF5:27133:+|COVID19:SARS-CoV-2_ORF6:27229:+|lin	SARS-CoV-2_ORF5	27133	SARS-CoV-2_ORF6	27229	Internal	1
COVID19:SARS-CoV-2_ORF5:27190:+|COVID19:SARS-CoV-2_N:29175:+|lin	SARS-CoV-2_ORF5	27190	SARS-CoV-2_N	29175	Internal	1
COVID19:SARS-CoV-2_ORF5:27190:+|COVID19:SARS-CoV-2_ORF6:27224:+|lin	SARS-CoV-2_ORF5	27190	SARS-CoV-2_ORF6	27224	Internal	1
COVID19:SARS-CoV-2_ORF6:27268:+|COVID19:SARS-CoV-2_ORF6:27289:+|lin	SARS-CoV-2_ORF6	27268	SARS-CoV-2_ORF6	27289	Internal	1
COVID19:SARS-CoV-2_ORF6:27386:+|COVID19:SARS-CoV-2_N:29473:+|lin	SARS-CoV-2_ORF6	27386	SARS-CoV-2_N	29473	Internal	1
COVID19:SARS-CoV-2_ORF7a:27401:+|COVID19:SARS-CoV-2_ORF10:29669:+|lin	SARS-CoV-2_ORF7a	27401	SARS-CoV-2_ORF10	29669	Internal	1
COVID19:SARS-CoV-2_ORF7a:27403:+|COVID19:SARS-CoV-2_N:28774:+|lin	SARS-CoV-2_ORF7a	27403	SARS-CoV-2_N	28774	Internal	1
COVID19:SARS-CoV-2_ORF7a:27403:+|COVID19:SARS-CoV-2_ORF7a:27462:+|lin	SARS-CoV-2_ORF7a	27403	SARS-CoV-2_ORF7a	27462	Internal	1
COVID19:SARS-CoV-2_ORF7a:27499:+|COVID19:SARS-CoV-2_N:29250:+|lin	SARS-CoV-2_ORF7a	27499	SARS-CoV-2_N	29250	Internal	1
COVID19:SARS-CoV-2_ORF7a:27508:+|COVID19:SARS-CoV-2_ORF7a:27577:+|lin	SARS-CoV-2_ORF7a	27508	SARS-CoV-2_ORF7a	27577	Internal	1
COVID19:SARS-CoV-2_ORF7a:27513:+|COVID19:SARS-CoV-2_N:29395:+|lin	SARS-CoV-2_ORF7a	27513	SARS-CoV-2_N	29395	Internal	1
COVID19:SARS-CoV-2_ORF7a:27547:+|COVID19:SARS-CoV-2_ORF10:29663:+|lin	SARS-CoV-2_ORF7a	27547	SARS-CoV-2_ORF10	29663	Internal	1
COVID19:SARS-CoV-2_ORF7a:27567:+|COVID19:SARS-CoV-2_ORF7a:27622:+|lin	SARS-CoV-2_ORF7a	27567	SARS-CoV-2_ORF7a	27622	Internal	1
COVID19:SARS-CoV-2_ORF7a:27683:+|COVID19:SARS-CoV-2_ORF8:28154:+|lin	SARS-CoV-2_ORF7a	27683	SARS-CoV-2_ORF8	28154	Internal	1
COVID19:SARS-CoV-2_ORF7a:27684:+|COVID19:SARS-CoV-2_N:29373:+|lin	SARS-CoV-2_ORF7a	27684	SARS-CoV-2_N	29373	Internal	1
COVID19:SARS-CoV-2_ORF7a:27695:+|COVID19:SARS-CoV-2_N:29254:+|lin	SARS-CoV-2_ORF7a	27695	SARS-CoV-2_N	29254	Internal	1
COVID19:SARS-CoV-2_ORF7a:27699:+|COVID19:SARS-CoV-2_ORF7a:27742:+|lin	SARS-CoV-2_ORF7a	27699	SARS-CoV-2_ORF7a	27742	Internal	1
COVID19:SARS-CoV-2_ORF7b:27756:+|COVID19:SARS-CoV-2_N:29233:+|lin	SARS-CoV-2_ORF7b	27756	SARS-CoV-2_N	29233	Internal	1
COVID19:SARS-CoV-2_ORF7b:27759:+|COVID19:SARS-CoV-2_ORF10:29582:+|lin	SARS-CoV-2_ORF7b	27759	SARS-CoV-2_ORF10	29582	Internal	1
COVID19:SARS-CoV-2_ORF7b:27773:+|COVID19:SARS-CoV-2_N:29263:+|lin	SARS-CoV-2_ORF7b	27773	SARS-CoV-2_N	29263	Internal	1
COVID19:SARS-CoV-2_ORF7b:27784:+|COVID19:SARS-CoV-2_N:29193:+|lin	SARS-CoV-2_ORF7b	27784	SARS-CoV-2_N	29193	Internal	1
COVID19:SARS-CoV-2_ORF7b:27796:+|COVID19:SARS-CoV-2_N:29179:+|lin	SARS-CoV-2_ORF7b	27796	SARS-CoV-2_N	29179	Internal	1
COVID19:SARS-CoV-2_ORF7b:27796:+|COVID19:SARS-CoV-2_N:29297:+|lin	SARS-CoV-2_ORF7b	27796	SARS-CoV-2_N	29297	Internal	1
COVID19:SARS-CoV-2_ORF7b:27799:+|COVID19:SARS-CoV-2_N:29172:+|lin	SARS-CoV-2_ORF7b	27799	SARS-CoV-2_N	29172	Internal	1
COVID19:SARS-CoV-2_ORF7b:27800:+|COVID19:SARS-CoV-2_N:29164:+|lin	SARS-CoV-2_ORF7b	27800	SARS-CoV-2_N	29164	Internal	1
COVID19:SARS-CoV-2_ORF7b:27805:+|COVID19:SARS-CoV-2_N:29168:+|lin	SARS-CoV-2_ORF7b	27805	SARS-CoV-2_N	29168	Internal	1
COVID19:SARS-CoV-2_ORF7b:27821:+|COVID19:SARS-CoV-2_ORF8:27965:+|lin	SARS-CoV-2_ORF7b	27821	SARS-CoV-2_ORF8	27965	Internal	1
COVID19:SARS-CoV-2_ORF8:27920:+|COVID19:SARS-CoV-2_N:29352:+|lin	SARS-CoV-2_ORF8	27920	SARS-CoV-2_N	29352	Internal	1
COVID19:SARS-CoV-2_ORF8:27926:+|COVID19:SARS-CoV-2_ORF8:27987:+|lin	SARS-CoV-2_ORF8	27926	SARS-CoV-2_ORF8	27987	Internal	1
COVID19:SARS-CoV-2_ORF8:27939:+|COVID19:SARS-CoV-2_N:28430:+|lin	SARS-CoV-2_ORF8	27939	SARS-CoV-2_N	28430	Internal	1
COVID19:SARS-CoV-2_ORF8:27964:+|COVID19:SARS-CoV-2_ORF8:28144:+|lin	SARS-CoV-2_ORF8	27964	SARS-CoV-2_ORF8	28144	Internal	1
COVID19:SARS-CoV-2_ORF8:28069:+|COVID19:SARS-CoV-2_ORF8:28178:+|lin	SARS-CoV-2_ORF8	28069	SARS-CoV-2_ORF8	28178	Internal	1
COVID19:SARS-CoV-2_ORF8:28070:+|COVID19:SARS-CoV-2_ORF10:29609:+|lin	SARS-CoV-2_ORF8	28070	SARS-CoV-2_ORF10	29609	Internal	1
COVID19:SARS-CoV-2_ORF8:28106:+|COVID19:SARS-CoV-2_N:28348:+|lin	SARS-CoV-2_ORF8	28106	SARS-CoV-2_N	28348	Internal	1
COVID19:SARS-CoV-2_ORF8:28223:+|COVID19:SARS-CoV-2_N:29145:+|lin	SARS-CoV-2_ORF8	28223	SARS-CoV-2_N	29145	Internal	1
COVID19:SARS-CoV-2_ORF8:28226:+|COVID19:SARS-CoV-2_N:29171:+|lin	SARS-CoV-2_ORF8	28226	SARS-CoV-2_N	29171	Internal	1
COVID19:SARS-CoV-2_ORF8:28242:+|COVID19:SARS-CoV-2_ORF10:29648:+|lin	SARS-CoV-2_ORF8	28242	SARS-CoV-2_ORF10	29648	Internal	1
COVID19:SARS-CoV-2_S:21631:+|COVID19:SARS-CoV-2_S:21669:+|lin	SARS-CoV-2_S	21631	SARS-CoV-2_S	21669	Internal	1
COVID19:SARS-CoV-2_S:21652:+|COVID19:SARS-CoV-2_ORF10:29621:+|lin	SARS-CoV-2_S	21652	SARS-CoV-2_ORF10	29621	Internal	1
COVID19:SARS-CoV-2_S:21759:+|COVID19:SARS-CoV-2_S:21787:+|lin	SARS-CoV-2_S	21759	SARS-CoV-2_S	21787	Internal	1
COVID19:SARS-CoV-2_S:22162:+|COVID19:SARS-CoV-2_S:22291:+|lin	SARS-CoV-2_S	22162	SARS-CoV-2_S	22291	Internal	1
COVID19:SARS-CoV-2_S:22585:+|COVID19:SARS-CoV-2_ORF10:29635:+|lin	SARS-CoV-2_S	22585	SARS-CoV-2_ORF10	29635	Internal	1
COVID19:SARS-CoV-2_S:22771:+|COVID19:SARS-CoV-2_N:28916:+|lin	SARS-CoV-2_S	22771	SARS-CoV-2_N	28916	Internal	1
COVID19:SARS-CoV-2_S:22967:+|COVID19:SARS-CoV-2_ORF3a:25600:+|lin	SARS-CoV-2_S	22967	SARS-CoV-2_ORF3a	25600	Internal	1
COVID19:SARS-CoV-2_S:22991:+|COVID19:SARS-CoV-2_S:24116:+|lin	SARS-CoV-2_S	22991	SARS-CoV-2_S	24116	Internal	1
COVID19:SARS-CoV-2_S:23078:+|COVID19:SARS-CoV-2_ORF10:29668:+|lin	SARS-CoV-2_S	23078	SARS-CoV-2_ORF10	29668	Internal	1
COVID19:SARS-CoV-2_S:23362:+|COVID19:SARS-CoV-2_ORF3a:25423:+|lin	SARS-CoV-2_S	23362	SARS-CoV-2_ORF3a	25423	Internal	1
COVID19:SARS-CoV-2_S:23405:+|COVID19:SARS-CoV-2_S:23489:+|lin	SARS-CoV-2_S	23405	SARS-CoV-2_S	23489	Internal	1
COVID19:SARS-CoV-2_S:23446:+|COVID19:SARS-CoV-2_ORF6:27220:+|lin	SARS-CoV-2_S	23446	SARS-CoV-2_ORF6	27220	Internal	1
COVID19:SARS-CoV-2_S:23522:+|COVID19:SARS-CoV-2_S:23571:+|lin	SARS-CoV-2_S	23522	SARS-CoV-2_S	23571	Internal	1
COVID19:SARS-CoV-2_S:23522:+|COVID19:SARS-CoV-2_S:23573:+|lin	SARS-CoV-2_S	23522	SARS-CoV-2_S	23573	Internal	1
COVID19:SARS-CoV-2_S:23541:+|COVID19:SARS-CoV-2_S:23583:+|lin	SARS-CoV-2_S	23541	SARS-CoV-2_S	23583	Internal	1
COVID19:SARS-CoV-2_S:23554:+|COVID19:SARS-CoV-2_S:23583:+|lin	SARS-CoV-2_S	23554	SARS-CoV-2_S	23583	Internal	1
COVID19:SARS-CoV-2_S:24140:+|COVID19:SARS-CoV-2_S:24197:+|lin	SARS-CoV-2_S	24140	SARS-CoV-2_S	24197	Internal	1
COVID19:SARS-CoV-2_S:24158:+|COVID19:unknown:29555:+|lin	SARS-CoV-2_S	24158	unknown	29555	Internal	1
COVID19:SARS-CoV-2_S:24658:+|COVID19:SARS-CoV-2_S:24680:+|lin	SARS-CoV-2_S	24658	SARS-CoV-2_S	24680	Internal	1
COVID19:SARS-CoV-2_S:24792:+|COVID19:SARS-CoV-2_S:24984:+|lin	SARS-CoV-2_S	24792	SARS-CoV-2_S	24984	Internal	1
COVID19:SARS-CoV-2_S:24992:+|COVID19:SARS-CoV-2_N:29443:+|lin	SARS-CoV-2_S	24992	SARS-CoV-2_N	29443	Internal	1
COVID19:SARS-CoV-2_S:24994:+|COVID19:SARS-CoV-2_S:25016:+|lin	SARS-CoV-2_S	24994	SARS-CoV-2_S	25016	Internal	1
COVID19:SARS-CoV-2_S:25017:+|COVID19:SARS-CoV-2_ORF6:27283:+|lin	SARS-CoV-2_S	25017	SARS-CoV-2_ORF6	27283	Internal	1
COVID19:SARS-CoV-2_S:25211:+|COVID19:SARS-CoV-2_ORF5:26604:+|lin	SARS-CoV-2_S	25211	SARS-CoV-2_ORF5	26604	Internal	1
COVID19:SARS-CoV-2_S:25371:+|COVID19:SARS-CoV-2_ORF3a:25396:+|lin	SARS-CoV-2_S	25371	SARS-CoV-2_ORF3a	25396	Internal	1
COVID19:unknown:10011:+|COVID19:unknown:10134:+|lin	unknown	10011	unknown	10134	Internal	1
COVID19:unknown:10193:+|COVID19:unknown:12147:+|lin	unknown	10193	unknown	12147	Internal	1
COVID19:unknown:1024:+|COVID19:unknown:7563:+|lin	unknown	1024	unknown	7563	Internal	1
COVID19:unknown:10293:+|COVID19:unknown:15084:+|lin	unknown	10293	unknown	15084	Internal	1
COVID19:unknown:10309:+|COVID19:SARS-CoV-2_N:28624:+|lin	unknown	10309	SARS-CoV-2_N	28624	Internal	1
COVID19:unknown:10375:+|COVID19:unknown:20234:+|lin	unknown	10375	unknown	20234	Internal	1
COVID19:unknown:10450:+|COVID19:unknown:10551:+|lin	unknown	10450	unknown	10551	Internal	1
COVID19:unknown:10537:+|COVID19:SARS-CoV-2_S:23806:+|lin	unknown	10537	SARS-CoV-2_S	23806	Internal	1
COVID19:unknown:10538:+|COVID19:unknown:16944:+|lin	unknown	10538	unknown	16944	Internal	1
COVID19:unknown:10552:+|COVID19:unknown:11099:+|lin	unknown	10552	unknown	11099	Internal	1
COVID19:unknown:10590:+|COVID19:unknown:10685:+|lin	unknown	10590	unknown	10685	Internal	1
COVID19:unknown:10943:+|COVID19:SARS-CoV-2_N:29232:+|lin	unknown	10943	SARS-CoV-2_N	29232	Internal	1
COVID19:unknown:10955:+|COVID19:SARS-CoV-2_ORF10:29642:+|lin	unknown	10955	SARS-CoV-2_ORF10	29642	Internal	1
COVID19:unknown:11007:+|COVID19:SARS-CoV-2_N:29475:+|lin	unknown	11007	SARS-CoV-2_N	29475	Internal	1
COVID19:unknown:1103:+|COVID19:SARS-CoV-2_ORF8:28029:+|lin	unknown	1103	SARS-CoV-2_ORF8	28029	Internal	1
COVID19:unknown:11151:+|COVID19:unknown:11812:+|lin	unknown	11151	unknown	11812	Internal	1
COVID19:unknown:11174:+|COVID19:unknown:12053:+|lin	unknown	11174	unknown	12053	Internal	1
COVID19:unknown:1126:+|COVID19:unknown:20487:+|lin	unknown	1126	unknown	20487	Internal	1
COVID19:unknown:1128:+|COVID19:SARS-CoV-2_N:29201:+|lin	unknown	1128	SARS-CoV-2_N	29201	Internal	1
COVID19:unknown:11486:+|COVID19:unknown:11546:+|lin	unknown	11486	unknown	11546	Internal	1
COVID19:unknown:11535:+|COVID19:unknown:11677:+|lin	unknown	11535	unknown	11677	Internal	1
COVID19:unknown:11535:+|COVID19:unknown:18918:+|lin	unknown	11535	unknown	18918	Internal	1
COVID19:unknown:11630:+|COVID19:unknown:12065:+|lin	unknown	11630	unknown	12065	Internal	1
COVID19:unknown:11704:+|COVID19:SARS-CoV-2_N:29193:+|lin	unknown	11704	SARS-CoV-2_N	29193	Internal	1
COVID19:unknown:11858:+|COVID19:unknown:12196:+|lin	unknown	11858	unknown	12196	Internal	1
COVID19:unknown:11890:+|COVID19:unknown:12198:+|lin	unknown	11890	unknown	12198	Internal	1
COVID19:unknown:1192:+|COVID19:SARS-CoV-2_N:29221:+|lin	unknown	1192	SARS-CoV-2_N	29221	Internal	1
COVID19:unknown:1194:+|COVID19:unknown:12135:+|lin	unknown	1194	unknown	12135	Internal	1
COVID19:unknown:11979:+|COVID19:unknown:12058:+|lin	unknown	11979	unknown	12058	Internal	1
COVID19:unknown:11985:+|COVID19:SARS-CoV-2_S:24990:+|lin	unknown	11985	SARS-CoV-2_S	24990	Internal	1
COVID19:unknown:12080:+|COVID19:SARS-CoV-2_N:28814:+|lin	unknown	12080	SARS-CoV-2_N	28814	Internal	1
COVID19:unknown:1210:+|COVID19:unknown:1272:+|lin	unknown	1210	unknown	1272	Internal	1
COVID19:unknown:12135:+|COVID19:unknown:12198:+|lin	unknown	12135	unknown	12198	Internal	1
COVID19:unknown:1250:+|COVID19:SARS-CoV-2_ORF6:27304:+|lin	unknown	1250	SARS-CoV-2_ORF6	27304	Internal	1
COVID19:unknown:12568:+|COVID19:SARS-CoV-2_ORF10:29645:+|lin	unknown	12568	SARS-CoV-2_ORF10	29645	Internal	1
COVID19:unknown:12581:+|COVID19:SARS-CoV-2_N:28629:+|lin	unknown	12581	SARS-CoV-2_N	28629	Internal	1
COVID19:unknown:12680:+|COVID19:unknown:13509:+|lin	unknown	12680	unknown	13509	Internal	1
COVID19:unknown:12689:+|COVID19:SARS-CoV-2_ORF3a:25549:+|lin	unknown	12689	SARS-CoV-2_ORF3a	25549	Internal	1
COVID19:unknown:12706:+|COVID19:unknown:13508:+|lin	unknown	12706	unknown	13508	Internal	1
COVID19:unknown:1270:+|COVID19:SARS-CoV-2_N:29126:+|lin	unknown	1270	SARS-CoV-2_N	29126	Internal	1
COVID19:unknown:12772:+|COVID19:unknown:12807:+|lin	unknown	12772	unknown	12807	Internal	1
COVID19:unknown:12775:+|COVID19:unknown:12874:+|lin	unknown	12775	unknown	12874	Internal	1
COVID19:unknown:12838:+|COVID19:unknown:29556:+|lin	unknown	12838	unknown	29556	Internal	1
COVID19:unknown:12857:+|COVID19:SARS-CoV-2_S:24617:+|lin	unknown	12857	SARS-CoV-2_S	24617	Internal	1
COVID19:unknown:12863:+|COVID19:SARS-CoV-2_N:29154:+|lin	unknown	12863	SARS-CoV-2_N	29154	Internal	1
COVID19:unknown:12880:+|COVID19:unknown:12948:+|lin	unknown	12880	unknown	12948	Internal	1
COVID19:unknown:13052:+|COVID19:unknown:20981:+|lin	unknown	13052	unknown	20981	Internal	1
COVID19:unknown:13177:+|COVID19:SARS-CoV-2_N:29313:+|lin	unknown	13177	SARS-CoV-2_N	29313	Internal	1
COVID19:unknown:13274:+|COVID19:SARS-CoV-2_N:29284:+|lin	unknown	13274	SARS-CoV-2_N	29284	Internal	1
COVID19:unknown:1334:+|COVID19:SARS-CoV-2_ORF10:29650:+|lin	unknown	1334	SARS-CoV-2_ORF10	29650	Internal	1
COVID19:unknown:1350:+|COVID19:unknown:12063:+|lin	unknown	1350	unknown	12063	Internal	1
COVID19:unknown:1358:+|COVID19:SARS-CoV-2_N:29084:+|lin	unknown	1358	SARS-CoV-2_N	29084	Internal	1
COVID19:unknown:13617:+|COVID19:SARS-CoV-2_ORF5:27165:+|lin	unknown	13617	SARS-CoV-2_ORF5	27165	Internal	1
COVID19:unknown:1364:+|COVID19:unknown:8376:+|lin	unknown	1364	unknown	8376	Internal	1
COVID19:unknown:13940:+|COVID19:SARS-CoV-2_N:29115:+|lin	unknown	13940	SARS-CoV-2_N	29115	Internal	1
COVID19:unknown:14138:+|COVID19:unknown:20556:+|lin	unknown	14138	unknown	20556	Internal	1
COVID19:unknown:14140:+|COVID19:SARS-CoV-2_N:28600:+|lin	unknown	14140	SARS-CoV-2_N	28600	Internal	1
COVID19:unknown:14375:+|COVID19:unknown:21009:+|lin	unknown	14375	unknown	21009	Internal	1
COVID19:unknown:14422:+|COVID19:SARS-CoV-2_S:23613:+|lin	unknown	14422	SARS-CoV-2_S	23613	Internal	1
COVID19:unknown:14621:+|COVID19:SARS-CoV-2_S:24474:+|lin	unknown	14621	SARS-CoV-2_S	24474	Internal	1
COVID19:unknown:14647:+|COVID19:SARS-CoV-2_ORF5:27166:+|lin	unknown	14647	SARS-CoV-2_ORF5	27166	Internal	1
COVID19:unknown:1475:+|COVID19:unknown:5215:+|lin	unknown	1475	unknown	5215	Internal	1
COVID19:unknown:14848:+|COVID19:unknown:14970:+|lin	unknown	14848	unknown	14970	Internal	1
COVID19:unknown:14902:+|COVID19:SARS-CoV-2_ORF6:27227:+|lin	unknown	14902	SARS-CoV-2_ORF6	27227	Internal	1
COVID19:unknown:1493:+|COVID19:SARS-CoV-2_N:29341:+|lin	unknown	1493	SARS-CoV-2_N	29341	Internal	1
COVID19:unknown:15226:+|COVID19:SARS-CoV-2_N:29311:+|lin	unknown	15226	SARS-CoV-2_N	29311	Internal	1
COVID19:unknown:15555:+|COVID19:SARS-CoV-2_ORF10:29639:+|lin	unknown	15555	SARS-CoV-2_ORF10	29639	Internal	1
COVID19:unknown:15811:+|COVID19:SARS-CoV-2_ORF6:27202:+|lin	unknown	15811	SARS-CoV-2_ORF6	27202	Internal	1
COVID19:unknown:16048:+|COVID19:unknown:20384:+|lin	unknown	16048	unknown	20384	Internal	1
COVID19:unknown:1618:+|COVID19:SARS-CoV-2_N:29291:+|lin	unknown	1618	SARS-CoV-2_N	29291	Internal	1
COVID19:unknown:16193:+|COVID19:SARS-CoV-2_S:21955:+|lin	unknown	16193	SARS-CoV-2_S	21955	Internal	1
COVID19:unknown:16264:+|COVID19:unknown:16373:+|lin	unknown	16264	unknown	16373	Internal	1
COVID19:unknown:16423:+|COVID19:SARS-CoV-2_N:29481:+|lin	unknown	16423	SARS-CoV-2_N	29481	Internal	1
COVID19:unknown:16556:+|COVID19:SARS-CoV-2_E:26374:+|lin	unknown	16556	SARS-CoV-2_E	26374	Internal	1
COVID19:unknown:16907:+|COVID19:SARS-CoV-2_N:29193:+|lin	unknown	16907	SARS-CoV-2_N	29193	Internal	1
COVID19:unknown:16933:+|COVID19:SARS-CoV-2_N:29278:+|lin	unknown	16933	SARS-CoV-2_N	29278	Internal	1
COVID19:unknown:17344:+|COVID19:unknown:17365:+|lin	unknown	17344	unknown	17365	Internal	1
COVID19:unknown:17478:+|COVID19:SARS-CoV-2_N:29234:+|lin	unknown	17478	SARS-CoV-2_N	29234	Internal	1
COVID19:unknown:17498:+|COVID19:SARS-CoV-2_ORF10:29668:+|lin	unknown	17498	SARS-CoV-2_ORF10	29668	Internal	1
COVID19:unknown:17570:+|COVID19:SARS-CoV-2_N:28409:+|lin	unknown	17570	SARS-CoV-2_N	28409	Internal	1
COVID19:unknown:18004:+|COVID19:unknown:20858:+|lin	unknown	18004	unknown	20858	Internal	1
COVID19:unknown:18019:+|COVID19:SARS-CoV-2_S:24472:+|lin	unknown	18019	SARS-CoV-2_S	24472	Internal	1
COVID19:unknown:18033:+|COVID19:unknown:20653:+|lin	unknown	18033	unknown	20653	Internal	1
COVID19:unknown:1817:+|COVID19:SARS-CoV-2_ORF10:29668:+|lin	unknown	1817	SARS-CoV-2_ORF10	29668	Internal	1
COVID19:unknown:18392:+|COVID19:unknown:20871:+|lin	unknown	18392	unknown	20871	Internal	1
COVID19:unknown:18406:+|COVID19:SARS-CoV-2_S:25218:+|lin	unknown	18406	SARS-CoV-2_S	25218	Internal	1
COVID19:unknown:1850:+|COVID19:SARS-CoV-2_N:29480:+|lin	unknown	1850	SARS-CoV-2_N	29480	Internal	1
COVID19:unknown:1852:+|COVID19:SARS-CoV-2_N:28748:+|lin	unknown	1852	SARS-CoV-2_N	28748	Internal	1
COVID19:unknown:1859:+|COVID19:SARS-CoV-2_N:29088:+|lin	unknown	1859	SARS-CoV-2_N	29088	Internal	1
COVID19:unknown:18629:+|COVID19:SARS-CoV-2_S:21703:+|lin	unknown	18629	SARS-CoV-2_S	21703	Internal	1
COVID19:unknown:1865:+|COVID19:unknown:20975:+|lin	unknown	1865	unknown	20975	Internal	1
COVID19:unknown:18682:+|COVID19:unknown:20925:+|lin	unknown	18682	unknown	20925	Internal	1
COVID19:unknown:18857:+|COVID19:SARS-CoV-2_N:28738:+|lin	unknown	18857	SARS-CoV-2_N	28738	Internal	1
COVID19:unknown:18925:+|COVID19:SARS-CoV-2_N:28281:+|lin	unknown	18925	SARS-CoV-2_N	28281	Internal	1
COVID19:unknown:18929:+|COVID19:unknown:21409:+|lin	unknown	18929	unknown	21409	Internal	1
COVID19:unknown:18976:+|COVID19:SARS-CoV-2_ORF7a:27723:+|lin	unknown	18976	SARS-CoV-2_ORF7a	27723	Internal	1
COVID19:unknown:18978:+|COVID19:SARS-CoV-2_ORF10:29668:+|lin	unknown	18978	SARS-CoV-2_ORF10	29668	Internal	1
COVID19:unknown:1898:+|COVID19:unknown:12281:+|lin	unknown	1898	unknown	12281	Internal	1
COVID19:unknown:1936:+|COVID19:unknown:3775:+|lin	unknown	1936	unknown	3775	Internal	1
COVID19:unknown:19409:+|COVID19:SARS-CoV-2_ORF10:29641:+|lin	unknown	19409	SARS-CoV-2_ORF10	29641	Internal	1
COVID19:unknown:19577:+|COVID19:SARS-CoV-2_ORF5:26664:+|lin	unknown	19577	SARS-CoV-2_ORF5	26664	Internal	1
COVID19:unknown:1974:+|COVID19:SARS-CoV-2_N:29389:+|lin	unknown	1974	SARS-CoV-2_N	29389	Internal	1
COVID19:unknown:1976:+|COVID19:SARS-CoV-2_N:29237:+|lin	unknown	1976	SARS-CoV-2_N	29237	Internal	1
COVID19:unknown:20007:+|COVID19:SARS-CoV-2_ORF10:29642:+|lin	unknown	20007	SARS-CoV-2_ORF10	29642	Internal	1
COVID19:unknown:20068:+|COVID19:SARS-CoV-2_S:23150:+|lin	unknown	20068	SARS-CoV-2_S	23150	Internal	1
COVID19:unknown:20153:+|COVID19:unknown:20456:+|lin	unknown	20153	unknown	20456	Internal	1
COVID19:unknown:20542:+|COVID19:unknown:20646:+|lin	unknown	20542	unknown	20646	Internal	1
COVID19:unknown:20621:+|COVID19:unknown:29556:+|lin	unknown	20621	unknown	29556	Internal	1
COVID19:unknown:20796:+|COVID19:unknown:20859:+|lin	unknown	20796	unknown	20859	Internal	1
COVID19:unknown:20846:+|COVID19:unknown:20868:+|lin	unknown	20846	unknown	20868	Internal	1
COVID19:unknown:20971:+|COVID19:SARS-CoV-2_N:29460:+|lin	unknown	20971	SARS-CoV-2_N	29460	Internal	1
COVID19:unknown:21086:+|COVID19:SARS-CoV-2_N:29448:+|lin	unknown	21086	SARS-CoV-2_N	29448	Internal	1
COVID19:unknown:2153:+|COVID19:SARS-CoV-2_N:29274:+|lin	unknown	2153	SARS-CoV-2_N	29274	Internal	1
COVID19:unknown:221:+|COVID19:SARS-CoV-2_N:29281:+|lin	unknown	221	SARS-CoV-2_N	29281	Internal	1
COVID19:unknown:2390:+|COVID19:SARS-CoV-2_ORF6:27220:+|lin	unknown	2390	SARS-CoV-2_ORF6	27220	Internal	1
COVID19:unknown:2445:+|COVID19:SARS-CoV-2_ORF3a:25525:+|lin	unknown	2445	SARS-CoV-2_ORF3a	25525	Internal	1
COVID19:unknown:2464:+|COVID19:SARS-CoV-2_N:29494:+|lin	unknown	2464	SARS-CoV-2_N	29494	Internal	1
COVID19:unknown:2478:+|COVID19:SARS-CoV-2_N:29190:+|lin	unknown	2478	SARS-CoV-2_N	29190	Internal	1
COVID19:unknown:2574:+|COVID19:SARS-CoV-2_S:24887:+|lin	unknown	2574	SARS-CoV-2_S	24887	Internal	1
COVID19:unknown:2588:+|COVID19:SARS-CoV-2_N:29195:+|lin	unknown	2588	SARS-CoV-2_N	29195	Internal	1
COVID19:unknown:2622:+|COVID19:SARS-CoV-2_N:29271:+|lin	unknown	2622	SARS-CoV-2_N	29271	Internal	1
COVID19:unknown:2627:+|COVID19:unknown:13905:+|lin	unknown	2627	unknown	13905	Internal	1
COVID19:unknown:269:+|COVID19:SARS-CoV-2_S:24652:+|lin	unknown	269	SARS-CoV-2_S	24652	Internal	1
COVID19:unknown:27194:+|COVID19:SARS-CoV-2_N:29194:+|lin	unknown	27194	SARS-CoV-2_N	29194	Internal	1
COVID19:unknown:2790:+|COVID19:unknown:13351:+|lin	unknown	2790	unknown	13351	Internal	1
COVID19:unknown:2809:+|COVID19:SARS-CoV-2_N:29287:+|lin	unknown	2809	SARS-CoV-2_N	29287	Internal	1
COVID19:unknown:2861:+|COVID19:SARS-CoV-2_N:29194:+|lin	unknown	2861	SARS-CoV-2_N	29194	Internal	1
COVID19:unknown:2887:+|COVID19:SARS-CoV-2_N:29210:+|lin	unknown	2887	SARS-CoV-2_N	29210	Internal	1
COVID19:unknown:2931:+|COVID19:SARS-CoV-2_ORF6:27218:+|lin	unknown	2931	SARS-CoV-2_ORF6	27218	Internal	1
COVID19:unknown:29534:+|COVID19:SARS-CoV-2_ORF10:29608:+|lin	unknown	29534	SARS-CoV-2_ORF10	29608	Internal	1
COVID19:unknown:2968:+|COVID19:SARS-CoV-2_N:28515:+|lin	unknown	2968	SARS-CoV-2_N	28515	Internal	1
COVID19:unknown:3140:+|COVID19:SARS-CoV-2_S:22950:+|lin	unknown	3140	SARS-CoV-2_S	22950	Internal	1
COVID19:unknown:3213:+|COVID19:SARS-CoV-2_ORF10:29652:+|lin	unknown	3213	SARS-CoV-2_ORF10	29652	Internal	1
COVID19:unknown:3228:+|COVID19:SARS-CoV-2_S:24414:+|lin	unknown	3228	SARS-CoV-2_S	24414	Internal	1
COVID19:unknown:3242:+|COVID19:unknown:4955:+|lin	unknown	3242	unknown	4955	Internal	1
COVID19:unknown:324:+|COVID19:unknown:1195:+|lin	unknown	324	unknown	1195	Internal	1
COVID19:unknown:3399:+|COVID19:unknown:3451:+|lin	unknown	3399	unknown	3451	Internal	1
COVID19:unknown:3426:+|COVID19:SARS-CoV-2_N:29477:+|lin	unknown	3426	SARS-CoV-2_N	29477	Internal	1
COVID19:unknown:3435:+|COVID19:unknown:15549:+|lin	unknown	3435	unknown	15549	Internal	1
COVID19:unknown:3439:+|COVID19:unknown:3816:+|lin	unknown	3439	unknown	3816	Internal	1
COVID19:unknown:3463:+|COVID19:SARS-CoV-2_N:29120:+|lin	unknown	3463	SARS-CoV-2_N	29120	Internal	1
COVID19:unknown:3516:+|COVID19:unknown:3569:+|lin	unknown	3516	unknown	3569	Internal	1
COVID19:unknown:3520:+|COVID19:unknown:3588:+|lin	unknown	3520	unknown	3588	Internal	1
COVID19:unknown:3533:+|COVID19:SARS-CoV-2_ORF10:29669:+|lin	unknown	3533	SARS-CoV-2_ORF10	29669	Internal	1
COVID19:unknown:3548:+|COVID19:SARS-CoV-2_N:28534:+|lin	unknown	3548	SARS-CoV-2_N	28534	Internal	1
COVID19:unknown:3587:+|COVID19:unknown:20497:+|lin	unknown	3587	unknown	20497	Internal	1
COVID19:unknown:3600:+|COVID19:unknown:17482:+|lin	unknown	3600	unknown	17482	Internal	1
COVID19:unknown:3877:+|COVID19:unknown:7529:+|lin	unknown	3877	unknown	7529	Internal	1
COVID19:unknown:3903:+|COVID19:unknown:10411:+|lin	unknown	3903	unknown	10411	Internal	1
COVID19:unknown:3911:+|COVID19:unknown:10629:+|lin	unknown	3911	unknown	10629	Internal	1
COVID19:unknown:4087:+|COVID19:unknown:4122:+|lin	unknown	4087	unknown	4122	Internal	1
COVID19:unknown:4145:+|COVID19:unknown:6753:+|lin	unknown	4145	unknown	6753	Internal	1
COVID19:unknown:4198:+|COVID19:unknown:15029:+|lin	unknown	4198	unknown	15029	Internal	1
COVID19:unknown:4203:+|COVID19:unknown:8784:+|lin	unknown	4203	unknown	8784	Internal	1
COVID19:unknown:4294:+|COVID19:SARS-CoV-2_N:29508:+|lin	unknown	4294	SARS-CoV-2_N	29508	Internal	1
COVID19:unknown:431:+|COVID19:unknown:456:+|lin	unknown	431	unknown	456	Internal	1
COVID19:unknown:4334:+|COVID19:SARS-CoV-2_ORF10:29614:+|lin	unknown	4334	SARS-CoV-2_ORF10	29614	Internal	1
COVID19:unknown:4400:+|COVID19:unknown:8022:+|lin	unknown	4400	unknown	8022	Internal	1
COVID19:unknown:4440:+|COVID19:unknown:13389:+|lin	unknown	4440	unknown	13389	Internal	1
COVID19:unknown:4503:+|COVID19:SARS-CoV-2_N:29254:+|lin	unknown	4503	SARS-CoV-2_N	29254	Internal	1
COVID19:unknown:4520:+|COVID19:unknown:4559:+|lin	unknown	4520	unknown	4559	Internal	1
COVID19:unknown:4529:+|COVID19:unknown:4555:+|lin	unknown	4529	unknown	4555	Internal	1
COVID19:unknown:4533:+|COVID19:unknown:4583:+|lin	unknown	4533	unknown	4583	Internal	1
COVID19:unknown:4569:+|COVID19:SARS-CoV-2_N:29495:+|lin	unknown	4569	SARS-CoV-2_N	29495	Internal	1
COVID19:unknown:4572:+|COVID19:SARS-CoV-2_N:29245:+|lin	unknown	4572	SARS-CoV-2_N	29245	Internal	1
COVID19:unknown:4572:+|COVID19:unknown:5581:+|lin	unknown	4572	unknown	5581	Internal	1
COVID19:unknown:4593:+|COVID19:SARS-CoV-2_ORF10:29630:+|lin	unknown	4593	SARS-CoV-2_ORF10	29630	Internal	1
COVID19:unknown:4637:+|COVID19:SARS-CoV-2_N:29359:+|lin	unknown	4637	SARS-CoV-2_N	29359	Internal	1
COVID19:unknown:4639:+|COVID19:SARS-CoV-2_N:29404:+|lin	unknown	4639	SARS-CoV-2_N	29404	Internal	1
COVID19:unknown:4659:+|COVID19:unknown:7697:+|lin	unknown	4659	unknown	7697	Internal	1
COVID19:unknown:4726:+|COVID19:SARS-CoV-2_S:25024:+|lin	unknown	4726	SARS-CoV-2_S	25024	Internal	1
COVID19:unknown:4771:+|COVID19:SARS-CoV-2_ORF10:29593:+|lin	unknown	4771	SARS-CoV-2_ORF10	29593	Internal	1
COVID19:unknown:4780:+|COVID19:SARS-CoV-2_N:29404:+|lin	unknown	4780	SARS-CoV-2_N	29404	Internal	1
COVID19:unknown:4883:+|COVID19:unknown:4908:+|lin	unknown	4883	unknown	4908	Internal	1
COVID19:unknown:5038:+|COVID19:SARS-CoV-2_N:28846:+|lin	unknown	5038	SARS-CoV-2_N	28846	Internal	1
COVID19:unknown:5070:+|COVID19:SARS-CoV-2_ORF5:26633:+|lin	unknown	5070	SARS-CoV-2_ORF5	26633	Internal	1
COVID19:unknown:5170:+|COVID19:unknown:5581:+|lin	unknown	5170	unknown	5581	Internal	1
COVID19:unknown:5183:+|COVID19:unknown:29536:+|lin	unknown	5183	unknown	29536	Internal	1
COVID19:unknown:5206:+|COVID19:SARS-CoV-2_N:29207:+|lin	unknown	5206	SARS-CoV-2_N	29207	Internal	1
COVID19:unknown:5316:+|COVID19:SARS-CoV-2_S:24118:+|lin	unknown	5316	SARS-CoV-2_S	24118	Internal	1
COVID19:unknown:5509:+|COVID19:unknown:17716:+|lin	unknown	5509	unknown	17716	Internal	1
COVID19:unknown:5510:+|COVID19:unknown:17717:+|lin	unknown	5510	unknown	17717	Internal	1
COVID19:unknown:5599:+|COVID19:SARS-CoV-2_N:29233:+|lin	unknown	5599	SARS-CoV-2_N	29233	Internal	1
COVID19:unknown:5658:+|COVID19:unknown:19671:+|lin	unknown	5658	unknown	19671	Internal	1
COVID19:unknown:5705:+|COVID19:SARS-CoV-2_ORF10:29649:+|lin	unknown	5705	SARS-CoV-2_ORF10	29649	Internal	1
COVID19:unknown:5706:+|COVID19:unknown:12156:+|lin	unknown	5706	unknown	12156	Internal	1
COVID19:unknown:5737:+|COVID19:SARS-CoV-2_ORF10:29649:+|lin	unknown	5737	SARS-CoV-2_ORF10	29649	Internal	1
COVID19:unknown:5849:+|COVID19:unknown:6171:+|lin	unknown	5849	unknown	6171	Internal	1
COVID19:unknown:5980:+|COVID19:unknown:6564:+|lin	unknown	5980	unknown	6564	Internal	1
COVID19:unknown:5995:+|COVID19:unknown:12663:+|lin	unknown	5995	unknown	12663	Internal	1
COVID19:unknown:6017:+|COVID19:unknown:6067:+|lin	unknown	6017	unknown	6067	Internal	1
COVID19:unknown:6021:+|COVID19:unknown:6375:+|lin	unknown	6021	unknown	6375	Internal	1
COVID19:unknown:6042:+|COVID19:SARS-CoV-2_N:29270:+|lin	unknown	6042	SARS-CoV-2_N	29270	Internal	1
COVID19:unknown:6042:+|COVID19:unknown:6516:+|lin	unknown	6042	unknown	6516	Internal	1
COVID19:unknown:6044:+|COVID19:unknown:6524:+|lin	unknown	6044	unknown	6524	Internal	1
COVID19:unknown:6054:+|COVID19:SARS-CoV-2_N:29192:+|lin	unknown	6054	SARS-CoV-2_N	29192	Internal	1
COVID19:unknown:6131:+|COVID19:unknown:8256:+|lin	unknown	6131	unknown	8256	Internal	1
COVID19:unknown:6509:+|COVID19:SARS-CoV-2_ORF10:29591:+|lin	unknown	6509	SARS-CoV-2_ORF10	29591	Internal	1
COVID19:unknown:6575:+|COVID19:SARS-CoV-2_N:29495:+|lin	unknown	6575	SARS-CoV-2_N	29495	Internal	1
COVID19:unknown:6578:+|COVID19:SARS-CoV-2_ORF10:29589:+|lin	unknown	6578	SARS-CoV-2_ORF10	29589	Internal	1
COVID19:unknown:6612:+|COVID19:SARS-CoV-2_N:28305:+|lin	unknown	6612	SARS-CoV-2_N	28305	Internal	1
COVID19:unknown:6627:+|COVID19:unknown:6695:+|lin	unknown	6627	unknown	6695	Internal	1
COVID19:unknown:6629:+|COVID19:SARS-CoV-2_ORF5:26731:+|lin	unknown	6629	SARS-CoV-2_ORF5	26731	Internal	1
COVID19:unknown:6653:+|COVID19:SARS-CoV-2_N:28468:+|lin	unknown	6653	SARS-CoV-2_N	28468	Internal	1
COVID19:unknown:6653:+|COVID19:SARS-CoV-2_ORF5:27140:+|lin	unknown	6653	SARS-CoV-2_ORF5	27140	Internal	1
COVID19:unknown:6659:+|COVID19:SARS-CoV-2_N:29316:+|lin	unknown	6659	SARS-CoV-2_N	29316	Internal	1
COVID19:unknown:6708:+|COVID19:SARS-CoV-2_N:29469:+|lin	unknown	6708	SARS-CoV-2_N	29469	Internal	1
COVID19:unknown:6711:+|COVID19:unknown:6754:+|lin	unknown	6711	unknown	6754	Internal	1
COVID19:unknown:6748:+|COVID19:SARS-CoV-2_S:25372:+|lin	unknown	6748	SARS-CoV-2_S	25372	Internal	1
COVID19:unknown:6800:+|COVID19:SARS-CoV-2_N:29531:+|lin	unknown	6800	SARS-CoV-2_N	29531	Internal	1
COVID19:unknown:6932:+|COVID19:SARS-CoV-2_N:28360:+|lin	unknown	6932	SARS-CoV-2_N	28360	Internal	1
COVID19:unknown:6937:+|COVID19:SARS-CoV-2_N:29389:+|lin	unknown	6937	SARS-CoV-2_N	29389	Internal	1
COVID19:unknown:6943:+|COVID19:SARS-CoV-2_ORF6:27250:+|lin	unknown	6943	SARS-CoV-2_ORF6	27250	Internal	1
COVID19:unknown:6943:+|COVID19:SARS-CoV-2_ORF6:27341:+|lin	unknown	6943	SARS-CoV-2_ORF6	27341	Internal	1
COVID19:unknown:6948:+|COVID19:SARS-CoV-2_N:28853:+|lin	unknown	6948	SARS-CoV-2_N	28853	Internal	1
COVID19:unknown:7024:+|COVID19:unknown:21436:+|lin	unknown	7024	unknown	21436	Internal	1
COVID19:unknown:7034:+|COVID19:unknown:7075:+|lin	unknown	7034	unknown	7075	Internal	1
COVID19:unknown:7106:+|COVID19:SARS-CoV-2_ORF10:29615:+|lin	unknown	7106	SARS-CoV-2_ORF10	29615	Internal	1
COVID19:unknown:7167:+|COVID19:SARS-CoV-2_N:29481:+|lin	unknown	7167	SARS-CoV-2_N	29481	Internal	1
COVID19:unknown:7227:+|COVID19:SARS-CoV-2_N:28414:+|lin	unknown	7227	SARS-CoV-2_N	28414	Internal	1
COVID19:unknown:7344:+|COVID19:SARS-CoV-2_N:29480:+|lin	unknown	7344	SARS-CoV-2_N	29480	Internal	1
COVID19:unknown:742:+|COVID19:SARS-CoV-2_N:28989:+|lin	unknown	742	SARS-CoV-2_N	28989	Internal	1
COVID19:unknown:7554:+|COVID19:unknown:8284:+|lin	unknown	7554	unknown	8284	Internal	1
COVID19:unknown:7589:+|COVID19:unknown:7629:+|lin	unknown	7589	unknown	7629	Internal	1
COVID19:unknown:7620:+|COVID19:unknown:20845:+|lin	unknown	7620	unknown	20845	Internal	1
COVID19:unknown:7669:+|COVID19:unknown:7829:+|lin	unknown	7669	unknown	7829	Internal	1
COVID19:unknown:7694:+|COVID19:unknown:7792:+|lin	unknown	7694	unknown	7792	Internal	1
COVID19:unknown:7812:+|COVID19:unknown:7835:+|lin	unknown	7812	unknown	7835	Internal	1
COVID19:unknown:7860:+|COVID19:SARS-CoV-2_N:29477:+|lin	unknown	7860	SARS-CoV-2_N	29477	Internal	1
COVID19:unknown:7905:+|COVID19:unknown:8030:+|lin	unknown	7905	unknown	8030	Internal	1
COVID19:unknown:8130:+|COVID19:unknown:8222:+|lin	unknown	8130	unknown	8222	Internal	1
COVID19:unknown:8162:+|COVID19:unknown:8198:+|lin	unknown	8162	unknown	8198	Internal	1
COVID19:unknown:8256:+|COVID19:SARS-CoV-2_ORF10:29653:+|lin	unknown	8256	SARS-CoV-2_ORF10	29653	Internal	1
COVID19:unknown:8302:+|COVID19:SARS-CoV-2_N:29091:+|lin	unknown	8302	SARS-CoV-2_N	29091	Internal	1
COVID19:unknown:8322:+|COVID19:SARS-CoV-2_N:29232:+|lin	unknown	8322	SARS-CoV-2_N	29232	Internal	1
COVID19:unknown:8476:+|COVID19:SARS-CoV-2_N:29130:+|lin	unknown	8476	SARS-CoV-2_N	29130	Internal	1
COVID19:unknown:8584:+|COVID19:unknown:8821:+|lin	unknown	8584	unknown	8821	Internal	1
COVID19:unknown:867:+|COVID19:unknown:892:+|lin	unknown	867	unknown	892	Internal	1
COVID19:unknown:8690:+|COVID19:SARS-CoV-2_N:28480:+|lin	unknown	8690	SARS-CoV-2_N	28480	Internal	1
COVID19:unknown:8807:+|COVID19:SARS-CoV-2_ORF10:29669:+|lin	unknown	8807	SARS-CoV-2_ORF10	29669	Internal	1
COVID19:unknown:8826:+|COVID19:unknown:20936:+|lin	unknown	8826	unknown	20936	Internal	1
COVID19:unknown:8996:+|COVID19:unknown:12465:+|lin	unknown	8996	unknown	12465	Internal	1
COVID19:unknown:9491:+|COVID19:SARS-CoV-2_ORF10:29649:+|lin	unknown	9491	SARS-CoV-2_ORF10	29649	Internal	1
COVID19:unknown:9534:+|COVID19:unknown:9574:+|lin	unknown	9534	unknown	9574	Internal	1
COVID19:unknown:9628:+|COVID19:SARS-CoV-2_ORF6:27291:+|lin	unknown	9628	SARS-CoV-2_ORF6	27291	Internal	1
COVID19:unknown:9932:+|COVID19:SARS-CoV-2_ORF3a:25600:+|lin	unknown	9932	SARS-CoV-2_ORF3a	25600	Internal	1
COVID19:SARS-CoV-2_L:49:+|COVID19:unknown:29763:+|lin	SARS-CoV-2_L	49	3'UTR	29763	L-novel	1
