# Supplementary material for: Interstitial macrophages are a focus of viral takeover and inflammation in COVID-19 initiation in human lung
Source: J Exp Med. 2024 Apr 10;221(6):e20232192. doi: 10.1084/jem.20232192 (PMC11009983; doi:10.1084/jem.20232192)
Supplement: Table S2 — shows human lung cell cluster identities and their abundances in each dataset. [file JEM_20232192_TableS2.xlsx]

## Sheet: Table_1_droplet-all-infections-
				Infection 1				Infection 2				Infection 3				Infection 4
free_annotation	free_anno_short	HLCA_anno	HLCA_anno_short	Uncultured	Mock	WA1	Total	Uncultured	Mock	WA1	Total	Uncultured	Mock	WA1	Total	Uncultured	Mock_DMSO	Mock_RDV	WA1_DMSO	WA1_RDV	SA_DMSO	SA_RDV	Total	Total (All infections)
Epithelial
Club	Club	Club	Club	154	7	36	197	1	104	175	280	85	27	119	231	179	342	130	57	54	39	25	826	1534
Ciliated	Cil	Ciliated	Cil	474	9	105	588	0	408	743	1151	195	885	5996	7076	296	483	369	359	134	140	55	1836	10651
Basal	Bas	Basal	Bas	175	11	64	250	0	275	227	502	2	284	969	1255	1	19	26	6	9	6	3	70	2077
Differentiating Basal	Bas-d	Basal	Bas	0	6	39	45	0	170	0	170	1	311	1067	1379	0	126	67	827	197	301	47	1565	3159
Proliferating Basal	Bas-p	Proliferating Basal	Bas-p	13	0	21	34	0	0	0	0	1	0	39	40	0	76	40	10	5	17	3	151	225
Goblet	Gob	Goblet	Gob	0	0	0	0	0	138	377	515	0	0	0	0	0	0	0	0	0	0	0	0	515
Mucous	Muc	Mucinous	Muc	0	0	0	0	0	0	0	0	0	32	259	291	0	1	7	6	7	27	102	150	441
Alveolar Epithelial Type 1	AT1	Alveolar Epithelial Type 1	AT1	117	94	222	433	275	3240	4088	7603	275	9712	12008	21995	282	960	1058	746	702	645	632	5025	35056
Alveolar Epithelial Type 2	AT2	Alveolar Epithelial Type 2	AT2	871	52	247	1170	2	1425	2312	3739	509	921	2426	3856	209	159	273	115	177	106	112	1151	9916
Signaling Alveolar Epithelial Type 2	AT2-s	Signaling Alveolar Epithelial Type 2	AT2-s	0	0	0	0	0	0	0	0	0	242	564	806	1	79	91	64	59	57	36	387	1193
Proliferating Alveolar Epithelial Type 2	AT2-p	Alveolar Epithelial Type 2	AT2	0	0	0	0	2	63	120	185	0	73	178	251	0	0	0	0	0	0	0	0	436
Low Quality Epithelial	Epi-LQ	Low Quality Epithelial	Epi-LQ	0	0	0	0	0	0	0	0	0	111	106	217	0	0	0	0	0	0	0	0	217
Total				1804	179	734	2717	280	5823	8042	14145	1068	12598	23731	37397	968	2245	2061	2190	1344	1338	1015	11161	65420
Endothelial
Artery	Art	Artery	Art	686	77	179	942	126	1369	2079	3574	106	357	672	1135	71	140	170	150	78	86	85	780	6431
Vein	Vein	Vein	Vein	732	0	0	732	365	1070	1473	2908	146	472	867	1485	135	68	121	49	77	56	71	577	5702
Capillary Aerocyte	aCap	Capillary Aerocyte	aCap	491	139	162	792	223	978	807	2008	579	1357	2099	4035	39	208	361	175	183	136	147	1249	8084
IRF1+ Capillary Aerocyte	IRF1+ aCap	Capillary Aerocyte	aCap	0	0	0	0	0	345	154	499	0	0	0	0	0	0	0	0	0	0	0	0	499
General Capillary	gCap	General Capillary	gCap	3974	230	490	4694	782	1001	1259	3042	1368	2153	3737	7258	159	73	37	30	13	65	25	402	15396
SOCS3+ CDKN1A+ General Capillary	SOCS3+ CDKN1A+ gCap	General Capillary	gCap	0	0	0	0	0	205	302	507	0	0	0	0	0	0	0	0	0	0	0	0	507
Low Quality General Capillary	gCap-LQ	General Capillary	gCap	0	0	0	0	235	3	2	240	0	0	0	0	0	0	0	0	0	0	0	0	240
FABP4+ Capillary	FABP4+ Cap	Capillary	Cap	0	0	0	0	0	76	253	329	0	0	0	0	0	0	0	0	0	0	0	0	329
HSP+ Capillary	HSP+ Cap	Capillary	Cap	0	0	0	0	0	490	876	1366	0	0	0	0	0	0	0	0	0	0	0	0	1366
ITGA1+ Capillary	ITGA1+ Cap	Capillary	Cap	0	0	0	0	0	309	289	598	0	0	0	0	0	0	0	0	0	0	0	0	598
NXN+ Capillary	NXN+ Cap	Capillary	Cap	0	0	0	0	0	277	456	733	0	0	0	0	0	0	0	0	0	0	0	0	733
SLC6A6+ Capillary	SCL6A6+ Cap	Capillary	Cap	0	0	0	0	0	153	232	385	0	0	0	0	0	0	0	0	0	0	0	0	385
TXNRD1+ Capillary	TXNRD1+ Cap	Capillary	Cap	0	0	0	0	0	440	489	929	0	0	0	0	0	0	0	0	0	0	0	0	929
Low Quality Capillary	Cap-LQ	Capillary	Cap	0	0	0	0	0	634	887	1521	0	420	716	1136	0	0	0	0	0	0	0	0	2657
Bronchial Vessel 1	Bro1	Bronchial Vessel 1	Bro1	162	0	0	162	156	64	142	362	46	0	0	46	186	164	347	83	121	144	122	1167	1737
Lymphatic	Lymph	Lymph	Lymph	111	44	88	243	70	994	1261	2325	89	700	1742	2531	132	378	461	92	95	146	134	1438	6537
ACKR1+ Endothelial	ACKR1+ Endo	Endothelial	Endo	0	0	0	0	0	25	15	40	0	0	0	0	0	0	0	0	0	0	0	0	40
KLF6+ Endothelial	KLF6+ Endo	Endothelial	Endo	0	92	185	277	0	0	0	0	0	0	0	0	0	0	0	0	0	0	0	0	277
THBS1+ Endothelial	THBS1+ Endo	Endothelial	Endo	1	81	93	175	0	0	0	0	0	0	0	0	0	0	0	0	0	0	0	0	175
Low Quality Endothelial	Endo-LQ	Low Quality Endothelial	Endo-LQ	8	292	535	835	0	0	0	0	0	0	0	0	3	433	690	281	240	259	267	2173	3008
Total				6165	955	1732	8852	1957	8433	10976	21366	2334	5459	9833	17626	725	1464	2187	860	807	892	851	7786	55630
Stromal
Airway Smooth Muscle	ASM	Airway Smooth Muscle	ASM	270	40	57	367	87	84	98	269	72	386	882	1340	33	0	0	0	0	0	0	33	2009
Vascular Smooth Muscle	VSM	Vascular Smooth Muscle	VSM	76	41	61	178	103	107	176	386	98	8	158	264	57	0	0	0	0	0	0	57	885
Myofibroblast	MyoF	Myofibroblast	MyoF	71	0	0	71	110	110	266	486	103	164	255	522	70	16	2	2	0	6	2	98	1177
Activated Myofibroblast	MyoF-a	Myofibroblast	MyoF	0	0	0	0	0	0	0	0	0	0	0	0	0	69	6	11	0	79	16	181	181
HSPA5+ Myofibroblast	HSPA5+ MyoF	Myofibroblast	MyoF	0	0	0	0	0	8	12	20	0	0	0	0	0	0	0	0	0	0	0	0	20
Fibromyocyte	FibM	Fibromyocyte	FibM	0	0	0	0	0	0	0	0	78	35	83	196	0	0	0	0	0	0	0	0	196
Adventitial Fibroblast	AdvF	Adventitial Fibroblast	AdvF	123	34	65	222	118	282	294	694	118	139	490	747	208	4	0	1	1	4	1	219	1882
SCARA3+ Adventitial Fibroblast	SCARA3+ AdvF	Adventitial Fibroblast	AdvF	0	0	0	0	0	89	89	178	0	0	0	0	0	0	0	0	0	0	0	0	178
Alveolar Fibroblast	AlvF	Alveolar Fibroblast	AlvF	304	150	415	869	179	105	133	417	615	524	1114	2253	168	3	0	0	0	1	0	172	3711
PAG1+ Alveolar Fibroblast	PAG1+ AlvF	Alveolar Fibroblast	AlvF	0	48	154	202	0	56	124	180	0	0	0	0	0	0	0	0	0	0	0	0	382
Lipofibroblast	LipF	Lipofibroblast	LipF	0	0	0	0	0	0	0	0	0	45	68	113	0	3	165	3	52	8	86	317	430
Activated Lipofibroblast	LipF-a	Activated Lipofibroblast	LipF-a	0	0	0	0	0	0	0	0	0	0	0	0	0	79	6	17	1	95	4	202	202
Proliferating Fibroblast	Fib-p	Proliferating Fibroblast	Fib-p	0	0	0	0	0	0	0	0	0	0	0	0	1	62	2	11	1	37	1	115	115
COL6A3+ Fibroblast	COL6A3+ Fib	COL6A3+ Fibroblast	COL6A3+ Fib	1	17	58	76	0	43	47	90	0	0	0	0	0	75	66	20	23	16	25	225	391
TIMP1+ Fibroblast	TIMP1+ Fib	TIMP1+ Fibroblast	TIMP1+ Fib	0	0	0	0	0	0	0	0	2	279	561	842	0	0	0	0	0	0	0	0	842
GBP1+ Fibroblast	GBP1+ Fib	GBP1+ Fibroblast	GBP1+ Fib	0	0	0	0	0	0	0	0	0	252	323	575	0	0	0	0	0	0	0	0	575
GADD45B+ Fibroblast	GADD45B+ Fib	GADD45B+ Fibroblast	GADD45B+ Fib	0	0	0	0	0	0	0	0	0	205	288	493	0	0	0	0	0	0	0	0	493
SET+ Fibroblast	SET+ Fib	SET+ Fibroblast	SET+ Fib	0	18	25	43	0	0	0	0	0	0	0	0	0	3	140	0	43	3	29	218	261
EDNRB+ Fibroblast	EDNRB+ Fib	EDNRB+ Fibroblast	EDNRB+ Fib	0	0	0	0	0	0	0	0	0	58	139	197	0	0	0	0	0	0	0	0	197
TFP1+ Fibroblast	TFPI+ Fib	TFPI+ Fibroblast	TFPI+ Fib	0	0	0	0	0	0	0	0	0	0	0	0	0	6	51	2	9	4	22	94	94
PAG1+ Fibroblast	PAG+ Fib	PAG1+ Fibroblast	PAG+ Fib	0	0	0	0	0	0	0	0	0	0	0	0	0	2	46	0	20	0	22	90	90
HSPA1A+ Fibroblast	HSPA1A+ Fib	HSPA1A+ Fibroblast	HSPA1A+ Fib	0	0	0	0	0	0	0	0	0	6	26	32	0	0	0	0	0	0	0	0	32
CEBPB+ Fibroblast	CEBPB+ Fib	CEBPB+ Fibroblast	CEBPB+ Fib	0	0	0	0	0	0	0	0	1	333	401	735	0	0	0	0	0	0	0	0	735
Low Quality Fibroblast	Fib-LQ	Low Quality Fibroblast	Fib-LQ	0	0	0	0	0	0	0	0	1	251	501	753	0	0	0	0	0	0	0	0	753
Pericyte	Peri	Pericyte	Peri	425	18	36	479	97	72	181	350	180	52	113	345	25	39	38	10	16	22	20	170	1344
Mesothelial	Meso	Mesothelial	Meso	2	0	30	32	6	39	84	129	0	108	118	226	13	68	67	58	45	116	43	410	797
Low Quality Stromal	Stromal-LQ	Low Quality Stromal	Stromal-LQ	0	39	34	73	0	282	306	588	0	49	124	173	0	0	0	0	0	0	0	0	834
Total				1272	405	935	2612	700	1277	1810	3787	1268	2894	5644	9806	575	429	589	135	211	391	271	2601	18806
Immune
B	B	B	B	105	14	21	140	0	0	0	0	23	60	144	227	19	354	637	401	127	211	90	1839	2206
Naive B	B Na	B	B	0	0	0	0	1414	301	452	2167	0	0	0	0	0	0	0	0	0	0	0	0	2167
Memory B	B Mem	B	B	0	0	0	0	145	63	111	319	0	0	0	0	0	0	0	0	0	0	0	0	319
Plasmablast	Plasmablast	Plasmablast	Plasmablast	0	0	0	0	1	113	119	233	0	0	0	0	0	0	0	0	0	0	0	0	233
Plasma	Plasma	Plasma	Plasma	26	2	1	29	0	0	0	0	16	76	159	251	58	75	96	67	50	42	39	427	707
IgA+ Plasma	IgA+ Plasma	Plasma	Plasma	0	0	0	0	14	1	1	16	0	0	0	0	0	0	0	0	0	0	0	0	16
IgG+ Plasma	IgG+ Plasma	Plasma	Plasma	0	0	0	0	5	65	51	121	0	0	0	0	0	0	0	0	0	0	0	0	121
Proliferating IgG+ Plasma	IgG+ Plasma-p	Plasma	Plasma	0	0	0	0	47	17	18	82	0	0	0	0	0	0	0	0	0	0	0	0	82
CD8+ Memory/Effector T	CD8 T M/E	CD8+ Memory/Effector T	CD8 T M/E	460	3	2	465	683	2855	4111	7649	250	569	1360	2179	0	133	141	89	78	86	71	598	10891
CD8+ Naive T	CD8 T Na	CD8+ Naive T	CD8 T Na	395	51	423	869	254	155	195	604	0	0	0	0	0	0	0	0	0	0	0	0	1473
CD8+ Tissue Resident Memory T	CD8 TRM	CD8+ Tissue Resident Memory T	CD8 TRM	0	0	0	0	0	0	0	0	109	231	690	1030	0	138	138	131	49	118	44	618	1648
CD8+ GZMK+ T	CD8 GZMK T	CD8+ GZMK+ T	CD8 GZMK T	0	0	0	0	183	1831	2172	4186	2	233	510	745	165	769	763	1038	476	624	265	4100	9031
CD4+ Memory/Effector T	CD4 T M/E	CD4+ Memory/Effector T	CD4 T M/E	28	0	0	28	0	602	871	1473	1180	1790	4296	7266	520	1822	2718	2273	1218	1437	798	10786	19553
CD4+ Naive T	CD4 T Na	CD4+ Naive T	CD4 T Na	219	2	1	222	521	655	706	1882	240	322	725	1287	251	960	1056	748	387	820	419	4641	8032
CD4+ GNLY+ T	CD4 GNLY T	CD4+ GNLY+ T	CD4 GNLY T	0	0	0	0	0	0	0	0	0	0	0	0	0	116	105	63	52	88	43	467	467
Gamma Delta T	gdT	Gamma Delta T	gdT	0	0	0	0	48	474	449	971	0	117	235	352	0	0	0	0	0	0	0	0	1323
Regulatory T	Treg	Regulatory T	Treg	273	14	25	312	220	116	151	487	44	185	411	640	144	478	485	462	213	260	112	2154	3593
Proliferating Regulatory T	Treg-p	Proliferating Regulatory T	Treg-p	0	0	0	0	84	0	2	86	0	0	0	0	0	0	0	0	0	0	0	0	86
Low Quality CD4+ T	CD4 T-LQ	Low Quality CD4+ T	CD4 T-LQ	9	0	0	9	0	0	0	0	2	247	680	929	0	0	0	0	0	0	0	0	938
Natural Killer T	NKT	Natural Killer T	NKT	88	0	2	90	904	0	1	905	954	373	857	2184	0	0	0	0	0	0	0	0	3179
Proliferating Natural Killer/T	NK/T-p	Proliferating Natural Killer/T	NK/T-p	23	0	0	23	14	8	7	29	24	9	26	59	14	34	45	208	127	119	47	594	705
Low Quality Natural Killer/T	NK/T-LQ	Low Quality Natural Killer/T	NK/T-LQ	0	0	0	0	0	0	0	0	143	190	198	531	0	0	0	0	0	0	0	0	531
Natural Killer	NK	Natural Killer	NK	2900	138	219	3257	319	1057	1131	2507	57	2448	6050	8555	126	608	590	353	229	356	283	2545	16864
Proliferating Natural Killer	NK-p	Proliferating Natural Killer	NK-p	0	0	0	0	0	0	0	0	0	0	0	0	0	16	24	39	82	49	44	254	254
XCL1+ Natural Killer	XCL1+ NK	Natural Killer	NK	0	0	0	0	0	0	0	0	32	100	245	377	58	150	197	186	114	177	91	973	1350
CCL4+ Natural Killer	CCL4+ NK	Natural Killer	NK	0	0	0	0	0	0	0	0	3	272	328	603	0	0	0	0	0	0	0	0	603
Neutrophil	Neu	Neutrophil	Neu	0	0	0	0	4292	2	1	4295	411	555	132	1098	1136	85	13	37	22	121	40	1454	6847
Activated Neutrophil	Neu-Act	Neutrophil	Neu	3	620	82	705	27	1686	574	2287	0	0	0	0	0	0	0	0	0	0	0	0	2992
Developing Neutrophil	Neu-Dev	Neutrophil	Neu	1	38	5	44	2062	336	134	2532	0	0	0	0	0	0	0	0	0	0	0	0	2576
Proliferating Developing Neutrophil	Neu-Devp	Neutrophil	Neu	41	2	0	43	638	75	34	747	0	0	0	0	0	0	0	0	0	0	0	0	790
Mast/Basophil	Mast/Ba	Mast/Basophil	Mast/Ba	783	77	273	1133	1259	520	870	2649	318	523	1001	1842	790	510	496	401	186	270	128	2781	8405
Megakaryocyte/Platelet	Mega/Plate	Megakaryocyte/Platelet	Mega/Plate	0	0	0	0	0	28	0	28	0	0	0	0	0	0	0	0	0	0	0	0	28
Proliferating Megakaryocyte/Platelet	Mega/Plate-p	Megakaryocyte/Platelet	Mega/Plate	0	0	0	0	11	9	12	32	0	0	0	0	0	0	0	0	0	0	0	0	32
Macrophage	MP	Macrophage	MP	9340	160	349	9849	14899	5051	7689	27639	3385	3633	7935	14953	369	1640	1128	1483	1167	1082	776	7645	60086
Proliferating Macrophage	MP-p	Proliferating Macrophage	MP-p	55	0	24	79	358	30	40	428	83	68	130	281	8	32	9	69	35	53	12	218	1006
CXCL10+ Macrophage	CXCL10+ MP	Macrophage	MP	78	0	0	78	0	0	0	0	11	354	1782	2147	0	0	0	0	0	0	0	0	2225
IER3+ Macrophage	IER3+ MP	IER3+ Macrophage	IER3+ MP	10	958	948	1916	1	9944	12795	22740	1	1189	2545	3735	0	1835	673	2211	650	1951	379	7699	36090
CXCL10+ IER3+ Macrophage	CXCL10+ IER3+ MP	Macrophage	MP	2	1	165	168	0	0	0	0	18	436	1587	2041	0	0	0	0	0	0	0	0	2209
CXCR4+ Macrophage	CXCR4+ MP	Macrophage	MP	0	0	0	0	0	0	0	0	0	252	411	663	0	0	0	0	0	0	0	0	663
CCL5+ Macrophage	CCL5+ MP	CCL5+ Macrophage	CCL5+ MP	465	1	0	466	2977	310	451	3738	0	0	0	0	0	312	172	493	200	485	148	1810	6014
Low Quality Macrophage	MP-LQ	Low Quality Macrophage	MP-LQ	0	0	0	0	0	0	0	0	32	858	1097	1987	33	290	73	164	61	391	59	1071	3058
Plasmacytoid Dendritic	pDC	Plasmacytoid Dendritic	pDC	0	0	0	0	0	0	0	0	7	11	31	49	8	0	0	0	0	0	0	8	57
Myeloid Dendritic 1	mDC1	Myeloid Dendritic 1	mDC1	0	0	0	0	0	0	0	0	4	204	509	717	13	1	0	0	0	0	0	14	731
Myeloid Dendritic 2	mDC2	Myeloid Dendritic 2	mDC2	553	0	3	556	0	0	0	0	85	80	193	358	44	24	6	1	2	7	1	85	999
Mature Dendritic	maDC	Mature Dendritic	maDC	0	0	0	0	0	0	0	0	0	0	0	0	4	237	210	345	140	169	115	1220	1220
IGSF21+ Dendritic	IGSF21+ DC	IGSF21+ Dendritic	IGSF21+ DC	255	0	1	256	0	0	0	0	59	0	0	59	83	0	0	0	0	0	0	83	398
Proliferating IGSF21+ Dendritic	IGSF21+ DC-p	IGSF21+ Dendritic	IGSF21+ DC	26	0	1	27	0	0	0	0	0	0	0	0	0	0	0	0	0	0	0	0	27
EREG+ Dendritic	EREG+ DC	EREG+ Dendritic	EREG+ DC	0	0	0	0	0	0	0	0	0	4	65	69	82	0	0	0	0	0	0	82	151
TREM2+ Dendritic	TREM2+ DC	TREM2+ Dendritic	TREM2+ DC	0	0	0	0	0	0	0	0	44	0	0	44	0	0	0	0	0	0	0	0	44
CLEC9A+ Dendritic	CLEC9A+ DC	CLEC9A+ Dendritic	CLEC9A+ DC	0	0	0	0	0	0	0	0	5	6	8	19	0	0	0	0	0	0	0	0	19
Proliferating Dendritic	DC-p	Proliferating Dendritic	DC-p	0	0	0	0	0	0	0	0	0	0	0	0	0	0	3	16	16	6	1	42	42
Classical Monocyte	Mono C	Classical Monocyte	Mono C	12034	9	3	12046	1877	0	0	1877	0	0	0	0	296	0	0	0	0	0	0	296	14219
Proliferating Classical Monocyte	Mono C-p	Classical Monocyte	Mono C	23	0	1	24	0	0	0	0	0	0	0	0	0	0	0	0	0	0	0	0	24
Nonclassical Monocyte	Mono NC	Nonclassical Monocyte	Mono NC	990	0	0	990	697	0	0	697	77	288	681	1046	158	0	0	0	0	0	0	158	2891
Intermediate Monocyte	Mono Int	Intermediate Monocyte	Mono Int	0	0	0	0	0	0	0	0	1	293	836	1130	0	0	0	0	0	0	0	0	1130
CCL2+ Monocyte	CCL2+ Mono	CCL2+ Monocyte	CCL2+ Mono	16	105	65	186	0	0	0	0	0	0	0	0	0	0	0	0	0	0	0	0	186
Red Blood Cell	RBC	Red Blood Cell	RBC	8	18	9	35	656	112	174	942	16	2	5	23	0	0	0	0	0	0	0	0	1000
Proliferating Red Blood Cell	RBC-p	Red Blood Cell	RBC	0	0	0	0	50	22	32	104	0	0	0	0	0	0	0	0	0	0	0	0	104
Low Quality Immune	Immune-LQ	Low Quality Immune	Immune-LQ	0	0	0	0	322	1	3	326	0	0	0	0	0	0	0	0	0	0	0	0	326
Total				29209	2213	2623	34045	34982	26439	33357	94778	7636	15978	35862	59476	4379	10619	9778	11278	5681	8922	4005	54662	242961
Low Quality Infected	Infected-LQ	Low Quality Infected	Infected-LQ	0	0	0	0	0	0	0	0	56	318	851	1225	11	7	9	16	24	13	8	88	1313
Total (All Compartments)				38450	3752	6024	48226	37919	41972	54185	134076	12362	37247	75921	125530	6658	14764	14624	14479	8067	11556	6150	76298	384130

## Sheet: Replicate_summary
									Detection across replicates						Proliferative?
free_annotation	free_anno_short	HLCA_anno	HLCA_anno_short	Infection 1	Infection 2	Infection 3	Infection 4	Total (All infections)	Infection 1	Infection 2	Infection 3	Infection 4		HLCA_anno	free_annotation
Epithelial															Epithelial
Club	Club	Club	Club	197	280	231	826	1534	1	1	1	1	4	Club	Club
Ciliated	Cil	Ciliated	Cil	588	1151	7076	1836	10651	1	1	1	1	4	Ciliated	Ciliated
Basal	Bas	Basal	Bas	250	502	1255	70	2077	1	1	1	1	4	Basal	Basal
Differentiating Basal	Bas-d	Basal	Bas	45	170	1379	1565	3159	1	1	1	1	4	Basal	Differentiating Basal
Proliferating Basal	Bas-p	Proliferating Basal	Bas-p	34	0	40	151	225	1	0	1	1	3	Proliferating Basal	Proliferating Basal
Goblet	Gob	Goblet	Gob	0	515	0	0	515	0	1	0	0	1	Goblet	Goblet
Mucous	Muc	Mucinous	Muc	0	0	291	150	441	0	0	1	1	2	Mucinous	Mucous
Alveolar Epithelial Type 1	AT1	Alveolar Epithelial Type 1	AT1	433	7603	21995	5025	35056	1	1	1	1	4	Alveolar Epithelial Type 1	Alveolar Epithelial Type 1
Alveolar Epithelial Type 2	AT2	Alveolar Epithelial Type 2	AT2	1170	3739	3856	1151	9916	1	1	1	1	4	Alveolar Epithelial Type 2	Alveolar Epithelial Type 2
Signaling Alveolar Epithelial Type 2	AT2-s	Signaling Alveolar Epithelial Type 2	AT2-s	0	0	806	387	1193	0	0	1	1	2	Signaling Alveolar Epithelial Type 2	Signaling Alveolar Epithelial Type 2
Proliferating Alveolar Epithelial Type 2	AT2-p	Alveolar Epithelial Type 2	AT2	0	185	251	0	436	0	1	1	0	2	Alveolar Epithelial Type 2	Proliferating Alveolar Epithelial Type 2
Low Quality Epithelial	Epi-LQ	Low Quality Epithelial	Epi-LQ	0	0	217	0	217	0	0	1	0	1	Low Quality Epithelial	Low Quality Epithelial
Total				2717	14145	37397	11161	65420					0		Total
Endothelial													0		Endothelial
Artery	Art	Artery	Art	942	3574	1135	780	6431	1	1	1	1	4	Artery	Artery
Vein	Vein	Vein	Vein	732	2908	1485	577	5702	1	1	1	1	4	Vein	Vein
Capillary Aerocyte	aCap	Capillary Aerocyte	aCap	792	2008	4035	1249	8084	1	1	1	1	4	Capillary Aerocyte	Capillary Aerocyte
IRF1+ Capillary Aerocyte	IRF1+ aCap	Capillary Aerocyte	aCap	0	499	0	0	499	0	1	0	0	1	Capillary Aerocyte	IRF1+ Capillary Aerocyte
General Capillary	gCap	General Capillary	gCap	4694	3042	7258	402	15396	1	1	1	1	4	General Capillary	General Capillary
SOCS3+ CDKN1A+ General Capillary	SOCS3+ CDKN1A+ gCap	General Capillary	gCap	0	507	0	0	507	0	1	0	0	1	General Capillary	SOCS3+ CDKN1A+ General Capillary
Low Quality General Capillary	gCap-LQ	General Capillary	gCap	0	240	0	0	240	0	1	0	0	1	General Capillary	Low Quality General Capillary
FABP4+ Capillary	FABP4+ Cap	Capillary	Cap	0	329	0	0	329	0	1	0	0	1	Capillary	FABP4+ Capillary
HSP+ Capillary	HSP+ Cap	Capillary	Cap	0	1366	0	0	1366	0	1	0	0	1	Capillary	HSP+ Capillary
ITGA1+ Capillary	ITGA1+ Cap	Capillary	Cap	0	598	0	0	598	0	1	0	0	1	Capillary	ITGA1+ Capillary
NXN+ Capillary	NXN+ Cap	Capillary	Cap	0	733	0	0	733	0	1	0	0	1	Capillary	NXN+ Capillary
SLC6A6+ Capillary	SCL6A6+ Cap	Capillary	Cap	0	385	0	0	385	0	1	0	0	1	Capillary	SLC6A6+ Capillary
TXNRD1+ Capillary	TXNRD1+ Cap	Capillary	Cap	0	929	0	0	929	0	1	0	0	1	Capillary	TXNRD1+ Capillary
Low Quality Capillary	Cap-LQ	Capillary	Cap	0	1521	1136	0	2657	0	1	1	0	2	Capillary	Low Quality Capillary
Bronchial Vessel 1	Bro1	Bronchial Vessel 1	Bro1	162	362	46	1167	1737	1	1	1	1	4	Bronchial Vessel 1	Bronchial Vessel 1
Lymphatic	Lymph	Lymph	Lymph	243	2325	2531	1438	6537	1	1	1	1	4	Lymph	Lymphatic
ACKR1+ Endothelial	ACKR1+ Endo	Endothelial	Endo	0	40	0	0	40	0	1	0	0	1	Endothelial	ACKR1+ Endothelial
KLF6+ Endothelial	KLF6+ Endo	Endothelial	Endo	277	0	0	0	277	1	0	0	0	1	Endothelial	KLF6+ Endothelial
THBS1+ Endothelial	THBS1+ Endo	Endothelial	Endo	175	0	0	0	175	1	0	0	0	1	Endothelial	THBS1+ Endothelial
Low Quality Endothelial	Endo-LQ	Low Quality Endothelial	Endo-LQ	835	0	0	2173	3008	1	0	0	1	2	Low Quality Endothelial	Low Quality Endothelial
Total				8852	21366	17626	7786	55630					0		Total
Stromal													0		Stromal
Airway Smooth Muscle	ASM	Airway Smooth Muscle	ASM	367	269	1340	33	2009	1	1	1	1	4	Airway Smooth Muscle	Airway Smooth Muscle
Vascular Smooth Muscle	VSM	Vascular Smooth Muscle	VSM	178	386	264	57	885	1	1	1	1	4	Vascular Smooth Muscle	Vascular Smooth Muscle
Myofibroblast	MyoF	Myofibroblast	MyoF	71	486	522	98	1177	1	1	1	1	4	Myofibroblast	Myofibroblast
Activated Myofibroblast	MyoF-a	Myofibroblast	MyoF	0	0	0	181	181	0	0	0	1	1	Myofibroblast	Activated Myofibroblast
HSPA5+ Myofibroblast	HSPA5+ MyoF	Myofibroblast	MyoF	0	20	0	0	20	0	1	0	0	1	Myofibroblast	HSPA5+ Myofibroblast
Fibromyocyte	FibM	Fibromyocyte	FibM	0	0	196	0	196	0	0	1	0	1	Fibromyocyte	Fibromyocyte
Adventitial Fibroblast	AdvF	Adventitial Fibroblast	AdvF	222	694	747	219	1882	1	1	1	1	4	Adventitial Fibroblast	Adventitial Fibroblast
SCARA3+ Adventitial Fibroblast	SCARA3+ AdvF	Adventitial Fibroblast	AdvF	0	178	0	0	178	0	1	0	0	1	Adventitial Fibroblast	SCARA3+ Adventitial Fibroblast
Alveolar Fibroblast	AlvF	Alveolar Fibroblast	AlvF	869	417	2253	172	3711	1	1	1	1	4	Alveolar Fibroblast	Alveolar Fibroblast
PAG1+ Alveolar Fibroblast	PAG1+ AlvF	Alveolar Fibroblast	AlvF	202	180	0	0	382	1	1	0	0	2	Alveolar Fibroblast	PAG1+ Alveolar Fibroblast
Lipofibroblast	LipF	Lipofibroblast	LipF	0	0	113	317	430	0	0	1	1	2	Lipofibroblast	Lipofibroblast
Activated Lipofibroblast	LipF-a	Activated Lipofibroblast	LipF-a	0	0	0	202	202	0	0	0	1	1	Activated Lipofibroblast	Activated Lipofibroblast
Proliferating Fibroblast	Fib-p	Proliferating Fibroblast	Fib-p	0	0	0	115	115	0	0	0	1	1	Proliferating Fibroblast	Proliferating Fibroblast
COL6A3+ Fibroblast	COL6A3+ Fib	COL6A3+ Fibroblast	COL6A3+ Fib	76	90	0	225	391	1	1	0	1	3	COL6A3+ Fibroblast	COL6A3+ Fibroblast
TIMP1+ Fibroblast	TIMP1+ Fib	TIMP1+ Fibroblast	TIMP1+ Fib	0	0	842	0	842	0	0	1	0	1	TIMP1+ Fibroblast	TIMP1+ Fibroblast
GBP1+ Fibroblast	GBP1+ Fib	GBP1+ Fibroblast	GBP1+ Fib	0	0	575	0	575	0	0	1	0	1	GBP1+ Fibroblast	GBP1+ Fibroblast
GADD45B+ Fibroblast	GADD45B+ Fib	GADD45B+ Fibroblast	GADD45B+ Fib	0	0	493	0	493	0	0	1	0	1	GADD45B+ Fibroblast	GADD45B+ Fibroblast
SET+ Fibroblast	SET+ Fib	SET+ Fibroblast	SET+ Fib	43	0	0	218	261	1	0	0	1	2	SET+ Fibroblast	SET+ Fibroblast
EDNRB+ Fibroblast	EDNRB+ Fib	EDNRB+ Fibroblast	EDNRB+ Fib	0	0	197	0	197	0	0	1	0	1	EDNRB+ Fibroblast	EDNRB+ Fibroblast
TFP1+ Fibroblast	TFPI+ Fib	TFPI+ Fibroblast	TFPI+ Fib	0	0	0	94	94	0	0	0	1	1	TFPI+ Fibroblast	TFP1+ Fibroblast
PAG1+ Fibroblast	PAG+ Fib	PAG1+ Fibroblast	PAG+ Fib	0	0	0	90	90	0	0	0	1	1	PAG1+ Fibroblast	PAG1+ Fibroblast
HSPA1A+ Fibroblast	HSPA1A+ Fib	HSPA1A+ Fibroblast	HSPA1A+ Fib	0	0	32	0	32	0	0	1	0	1	HSPA1A+ Fibroblast	HSPA1A+ Fibroblast
CEBPB+ Fibroblast	CEBPB+ Fib	CEBPB+ Fibroblast	CEBPB+ Fib	0	0	735	0	735	0	0	1	0	1	CEBPB+ Fibroblast	CEBPB+ Fibroblast
Low Quality Fibroblast	Fib-LQ	Low Quality Fibroblast	Fib-LQ	0	0	753	0	753	0	0	1	0	1	Low Quality Fibroblast	Low Quality Fibroblast
Pericyte	Peri	Pericyte	Peri	479	350	345	170	1344	1	1	1	1	4	Pericyte	Pericyte
Mesothelial	Meso	Mesothelial	Meso	32	129	226	410	797	1	1	1	1	4	Mesothelial	Mesothelial
Low Quality Stromal	Stromal-LQ	Low Quality Stromal	Stromal-LQ	73	588	173	0	834	1	1	1	0	3	Low Quality Stromal	Low Quality Stromal
Total				2612	3787	9806	2601	18806					0		Total
Immune													0		Immune
B	B	B	B	140	0	227	1839	2206	1	0	1	1	3	B	B
Naive B	B Na	B	B	0	2167	0	0	2167	0	1	0	0	1	B	Naive B
Memory B	B Mem	B	B	0	319	0	0	319	0	1	0	0	1	B	Memory B
Plasmablast	Plasmablast	Plasmablast	Plasmablast	0	233	0	0	233	0	1	0	0	1	Plasmablast	Plasmablast
Plasma	Plasma	Plasma	Plasma	29	0	251	427	707	1	0	1	1	3	Plasma	Plasma
IgA+ Plasma	IgA+ Plasma	Plasma	Plasma	0	16	0	0	16	0	1	0	0	1	Plasma	IgA+ Plasma
IgG+ Plasma	IgG+ Plasma	Plasma	Plasma	0	121	0	0	121	0	1	0	0	1	Plasma	IgG+ Plasma
Proliferating IgG+ Plasma	IgG+ Plasma-p	Plasma	Plasma	0	82	0	0	82	0	1	0	0	1	Plasma	Proliferating IgG+ Plasma
CD8+ Memory/Effector T	CD8 T M/E	CD8+ Memory/Effector T	CD8 T M/E	465	7649	2179	598	10891	1	1	1	1	4	CD8+ Memory/Effector T	CD8+ Memory/Effector T
CD8+ Naive T	CD8 T Na	CD8+ Naive T	CD8 T Na	869	604	0	0	1473	1	1	0	0	2	CD8+ Naive T	CD8+ Naive T
CD8+ Tissue Resident Memory T	CD8 TRM	CD8+ Tissue Resident Memory T	CD8 TRM	0	0	1030	618	1648	0	0	1	1	2	CD8+ Tissue Resident Memory T	CD8+ Tissue Resident Memory T
CD8+ GZMK+ T	CD8 GZMK T	CD8+ GZMK+ T	CD8 GZMK T	0	4186	745	4100	9031	0	1	1	1	3	CD8+ GZMK+ T	CD8+ GZMK+ T
CD4+ Memory/Effector T	CD4 T M/E	CD4+ Memory/Effector T	CD4 T M/E	28	1473	7266	10786	19553	1	1	1	1	4	CD4+ Memory/Effector T	CD4+ Memory/Effector T
CD4+ Naive T	CD4 T Na	CD4+ Naive T	CD4 T Na	222	1882	1287	4641	8032	1	1	1	1	4	CD4+ Naive T	CD4+ Naive T
CD4+ GNLY+ T	CD4 GNLY T	CD4+ GNLY+ T	CD4 GNLY T	0	0	0	467	467	0	0	0	1	1	CD4+ GNLY+ T	CD4+ GNLY+ T
Gamma Delta T	gdT	Gamma Delta T	gdT	0	971	352	0	1323	0	1	1	0	2	Gamma Delta T	Gamma Delta T
Regulatory T	Treg	Regulatory T	Treg	312	487	640	2154	3593	1	1	1	1	4	Regulatory T	Regulatory T
Proliferating Regulatory T	Treg-p	Proliferating Regulatory T	Treg-p	0	86	0	0	86	0	1	0	0	1	Proliferating Regulatory T	Proliferating Regulatory T
Low Quality CD4+ T	CD4 T-LQ	Low Quality CD4+ T	CD4 T-LQ	9	0	929	0	938	1	0	1	0	2	Low Quality CD4+ T	Low Quality CD4+ T
Natural Killer T	NKT	Natural Killer T	NKT	90	905	2184	0	3179	1	1	1	0	3	Natural Killer T	Natural Killer T
Proliferating Natural Killer/T	NK/T-p	Proliferating Natural Killer/T	NK/T-p	23	29	59	594	705	1	1	1	1	4	Proliferating Natural Killer/T	Proliferating Natural Killer/T
Low Quality Natural Killer/T	NK/T-LQ	Low Quality Natural Killer/T	NK/T-LQ	0	0	531	0	531	0	0	1	0	1	Low Quality Natural Killer/T	Low Quality Natural Killer/T
Natural Killer	NK	Natural Killer	NK	3257	2507	8555	2545	16864	1	1	1	1	4	Natural Killer	Natural Killer
Proliferating Natural Killer	NK-p	Proliferating Natural Killer	NK-p	0	0	0	254	254	0	0	0	1	1	Proliferating Natural Killer	Proliferating Natural Killer
XCL1+ Natural Killer	XCL1+ NK	Natural Killer	NK	0	0	377	973	1350	0	0	1	1	2	Natural Killer	XCL1+ Natural Killer
CCL4+ Natural Killer	CCL4+ NK	Natural Killer	NK	0	0	603	0	603	0	0	1	0	1	Natural Killer	CCL4+ Natural Killer
Neutrophil	Neu	Neutrophil	Neu	0	4295	1098	1454	6847	0	1	1	1	3	Neutrophil	Neutrophil
Activated Neutrophil	Neu-Act	Neutrophil	Neu	705	2287	0	0	2992	1	1	0	0	2	Neutrophil	Activated Neutrophil
Developing Neutrophil	Neu-Dev	Neutrophil	Neu	44	2532	0	0	2576	1	1	0	0	2	Neutrophil	Developing Neutrophil
Proliferating Developing Neutrophil	Neu-Devp	Neutrophil	Neu	43	747	0	0	790	1	1	0	0	2	Neutrophil	Proliferating Developing Neutrophil
Mast/Basophil	Mast/Ba	Mast/Basophil	Mast/Ba	1133	2649	1842	2781	8405	1	1	1	1	4	Mast/Basophil	Mast/Basophil
Megakaryocyte/Platelet	Mega/Plate	Megakaryocyte/Platelet	Mega/Plate	0	28	0	0	28	0	1	0	0	1	Megakaryocyte/Platelet	Megakaryocyte/Platelet
Proliferating Megakaryocyte/Platelet	Mega/Plate-p	Megakaryocyte/Platelet	Mega/Plate	0	32	0	0	32	0	1	0	0	1	Megakaryocyte/Platelet	Proliferating Megakaryocyte/Platelet
Macrophage	MP	Macrophage	MP	9849	27639	14953	7645	60086	1	1	1	1	4	Macrophage	Macrophage
Proliferating Macrophage	MP-p	Proliferating Macrophage	MP-p	79	428	281	218	1006	1	1	1	1	4	Proliferating Macrophage	Proliferating Macrophage
CXCL10+ Macrophage	CXCL10+ MP	Macrophage	MP	78	0	2147	0	2225	1	0	1	0	2	Macrophage	CXCL10+ Macrophage
IER3+ Macrophage	IER3+ MP	IER3+ Macrophage	IER3+ MP	1916	22740	3735	7699	36090	1	1	1	1	4	IER3+ Macrophage	IER3+ Macrophage
CXCL10+ IER3+ Macrophage	CXCL10+ IER3+ MP	Macrophage	MP	168	0	2041	0	2209	1	0	1	0	2	Macrophage	CXCL10+ IER3+ Macrophage
CXCR4+ Macrophage	CXCR4+ MP	Macrophage	MP	0	0	663	0	663	0	0	1	0	1	Macrophage	CXCR4+ Macrophage
CCL5+ Macrophage	CCL5+ MP	CCL5+ Macrophage	CCL5+ MP	466	3738	0	1810	6014	1	1	0	1	3	CCL5+ Macrophage	CCL5+ Macrophage
Low Quality Macrophage	MP-LQ	Low Quality Macrophage	MP-LQ	0	0	1987	1071	3058	0	0	1	1	2	Low Quality Macrophage	Low Quality Macrophage
Plasmacytoid Dendritic	pDC	Plasmacytoid Dendritic	pDC	0	0	49	8	57	0	0	1	1	2	Plasmacytoid Dendritic	Plasmacytoid Dendritic
Myeloid Dendritic 1	mDC1	Myeloid Dendritic 1	mDC1	0	0	717	14	731	0	0	1	1	2	Myeloid Dendritic 1	Myeloid Dendritic 1
Myeloid Dendritic 2	mDC2	Myeloid Dendritic 2	mDC2	556	0	358	85	999	1	0	1	1	3	Myeloid Dendritic 2	Myeloid Dendritic 2
Mature Dendritic	maDC	Mature Dendritic	maDC	0	0	0	1220	1220	0	0	0	1	1	Mature Dendritic	Mature Dendritic
IGSF21+ Dendritic	IGSF21+ DC	IGSF21+ Dendritic	IGSF21+ DC	256	0	59	83	398	1	0	1	1	3	IGSF21+ Dendritic	IGSF21+ Dendritic
Proliferating IGSF21+ Dendritic	IGSF21+ DC-p	IGSF21+ Dendritic	IGSF21+ DC	27	0	0	0	27	1	0	0	0	1	IGSF21+ Dendritic	Proliferating IGSF21+ Dendritic
EREG+ Dendritic	EREG+ DC	EREG+ Dendritic	EREG+ DC	0	0	69	82	151	0	0	1	1	2	EREG+ Dendritic	EREG+ Dendritic
TREM2+ Dendritic	TREM2+ DC	TREM2+ Dendritic	TREM2+ DC	0	0	44	0	44	0	0	1	0	1	TREM2+ Dendritic	TREM2+ Dendritic
CLEC9A+ Dendritic	CLEC9A+ DC	CLEC9A+ Dendritic	CLEC9A+ DC	0	0	19	0	19	0	0	1	0	1	CLEC9A+ Dendritic	CLEC9A+ Dendritic
Proliferating Dendritic	DC-p	Proliferating Dendritic	DC-p	0	0	0	42	42	0	0	0	1	1	Proliferating Dendritic	Proliferating Dendritic
Classical Monocyte	Mono C	Classical Monocyte	Mono C	12046	1877	0	296	14219	1	1	0	1	3	Classical Monocyte	Classical Monocyte
Proliferating Classical Monocyte	Mono C-p	Classical Monocyte	Mono C	24	0	0	0	24	1	0	0	0	1	Classical Monocyte	Proliferating Classical Monocyte
Nonclassical Monocyte	Mono NC	Nonclassical Monocyte	Mono NC	990	697	1046	158	2891	1	1	1	1	4	Nonclassical Monocyte	Nonclassical Monocyte
Intermediate Monocyte	Mono Int	Intermediate Monocyte	Mono Int	0	0	1130	0	1130	0	0	1	0	1	Intermediate Monocyte	Intermediate Monocyte
CCL2+ Monocyte	CCL2+ Mono	CCL2+ Monocyte	CCL2+ Mono	186	0	0	0	186	1	0	0	0	1	CCL2+ Monocyte	CCL2+ Monocyte
Red Blood Cell	RBC	Red Blood Cell	RBC	35	942	23	0	1000	1	1	1	0	3	Red Blood Cell	Red Blood Cell
Proliferating Red Blood Cell	RBC-p	Red Blood Cell	RBC	0	104	0	0	104	0	1	0	0	1	Red Blood Cell	Proliferating Red Blood Cell
Low Quality Immune	Immune-LQ	Low Quality Immune	Immune-LQ	0	326	0	0	326	0	1	0	0	1	Low Quality Immune	Low Quality Immune
Total				34045	94778	59476	54662	242961					0		Total
Low Quality Infected	Infected-LQ	Low Quality Infected	Infected-LQ	0	0	1225	88	1313	0	0	1	1	2	Low Quality Infected	Low Quality Infected
Total (All Compartments)				48226	134076	125530	76298	384130							Total (All Compartments)
