# Supplementary material for: Interstitial macrophages are a focus of viral takeover and inflammation in COVID-19 initiation in human lung
Source: J Exp Med. 2024 Apr 10;221(6):e20232192. doi: 10.1084/jem.20232192 (PMC11009983; doi:10.1084/jem.20232192)
Supplement: Table S3 — shows differentially expressed genes along infection pseudotime trajectory for alveolar and interstitial macrophages. [file JEM_20232192_TableS3.xlsx]

## Sheet: a-IM_VPT_GSEA
gene	pseudotimeDE.pv	avg_log2FC	p_val_adj	HALLMARK_INTERFERON_GAMMA_RESPONSE	HALLMARK_INTERFERON_ALPHA_RESPONSE	HALLMARK_TNFA_SIGNALING_VIA_NFKB	HALLMARK_INFLAMMATORY_RESPONSE	HALLMARK_INFLAMMATORY_RESPONSE2	HALLMARK_COMPLEMENT	HALLMARK_IL6_JAK_STAT3_SIGNALING	HALLMARK_APOPTOSIS	HALLMARK_HYPOXIA
CCL2	4.60101e-70	3.34844	2.73955e-11	TRUE		TRUE	TRUE	0	0	0	0	0
STAB1	3.37256e-65	1.20775	9.68775e-15			0	TRUE	0	0	0	0	0
RGL1	6.54261e-59	1.3789	1.47482e-12			0	0	0	0	0	0	0
TMIGD3	2.00019e-51	1.4074	1.222e-05			0	0	0	0	0	0	0
MERTK	5.68044e-47	1.01588	1.09747e-14			0	0	0	0	0	0	0
CCL8	1.33656e-43	3.40624	2.33582e-24			0	0	0	0	0	0	0
HMOX1	8.53989e-43	2.17151	8.7087e-08			0	0	0	0	TRUE	TRUE	TRUE
SARS-CoV-2	8.11486e-42	6.30304	2.44502e-10
SELENOP	3.24676e-40	1.18385	0.000332267			0	0	0	0	0	0	0
CTSL	2.97429e-39	2.66312	4.99611e-09			0	0	0	TRUE	0	0	0
TMSB10	3.08207e-38	1.63836	1.54353e-07			0	0	0	0	0	0	0
MARCKS	1.65444e-37	1.57504	2.49847e-08			TRUE	0	0	0	0	0	0
F13A1	1.03264e-33	1.31215	6.85798e-13			0	0	0	0	0	0	0
OLFML2B	5.41457e-33	0.595851	0.00324391			0	0	0	0	0	0	0
MS4A6A	9.14583e-33	1.80647	3.20295e-27			0	0	0	0	0	0	0
MX2	4.76986e-31	2.43091	1.29258e-13	TRUE		0	0	0	0	0	0	0
TGFB1	4.65486e-30	1.29197	4.12707e-12	0		0	0	0	0	0	0	TRUE
LPAR6	1.25774e-29	1.15528	6.22769e-10	0	TRUE	0	0	0	0	0	0	0
CCL13	4.88989e-29	2.10064	6.57739e-13	0	0	0	0	0	0	0	0	0
RNASE1	2.77512e-27	0.779719	1	0	0	0	0	0	0	0	0	0
RIN2	4.34807e-27	1.07436	9.54948e-07	0	0	0	0	0	0	0	0	0
ISG15	4.45185e-27	3.49697	1.05832e-20	TRUE	TRUE	0	0	0	0	0	0	0
FTL	4.88371e-27	1.47568	0.00812114	0	0	0	0	0	0	0	0	0
GLUL	1.53512e-26	2.24936	1.23987e-08	0	0	0	0	0	0	0	0	0
IFITM2	3.51645e-26	1.46096	1.09694e-05	TRUE	TRUE	0	0	0	0	0	0	0
IFITM3	2.52748e-25	2.5007	2.26104e-10	TRUE	TRUE	0	0	TRUE	0	0	TRUE	0
TMEM123	7.07234e-25	1.34792	1.7011e-10	0	0	0	0	0	0	0	0	0
EMP1	2.72705e-24	1.26063	2.22019e-06	0	0	0	0	TRUE	0	0	TRUE	0
LILRB5	2.95147e-24	0.662238	6.657e-09	0	0	0	0	0	0	0	0	0
IFIT1	4.41275e-24	3.31574	4.58585e-29	TRUE	0	0	0	0	0	0	0	0
CTSB	9.81367e-24	2.27982	2.17068e-09	0	0	0	0	0	TRUE	0	0	0
IFI44	4.10582e-23	1.27147	1.15195e-22	TRUE	TRUE	0	0	0	0	0	0	0
MACF1	1.12046e-22	0.936933	0.0931343	0	0	0	0	0	0	0	0	0
PARP14	2.58522e-22	2.00576	1.74698e-10	TRUE	TRUE	0	0	0	0	0	0	0
FGL2	3.51034e-22	0.787238	0.0650525	TRUE	0	0	0	TRUE	0	0	0	0
CLEC10A	1.19992e-21	0.903739	0.000443961	0	0	0	0	0	0	0	0	0
BST2	1.64706e-21	1.7823	1.04013e-14	TRUE	TRUE	0	TRUE	0	0	0	0	0
PLXNC1	5.04252e-21	0.490014	0.062786	0	0	0	0	0	0	0	0	0
IDH1	1.08123e-20	2.28593	3.7297e-13	0	0	0	0	0	0	0	0	0
MPEG1	1.93421e-20	0.805829	0.000278023	0	0	0	0	0	0	0	0	0
AC124319.1	2.59689e-20	1.80841	3.75033e-06
USP18	6.79759e-20	1.21299	1.20349e-26	TRUE	TRUE	0	0	0	0	0	0	0
PMP22	1.14028e-19	1.17765	1.89132e-05	0	0	0	0	0	0	0	0	0
SRGN	1.28084e-19	0.736578	1	0	0	0	0	0	0	0	0	0
IL10	1.28564e-19	0.905052	2.23467e-09	0	0	0	TRUE	TRUE	0	0	0	0
CTSC	1.30912e-19	2.02975	2.55183e-12	0	0	0	0	0	TRUE	0	0	0
RSAD2	2.07082e-19	2.5323	2.05841e-29	TRUE	TRUE	0	0	0	0	0	0	0
IRF1	2.48812e-19	0.681347	1	TRUE	TRUE	TRUE	TRUE	0	TRUE	TRUE	TRUE	0
C1QA	5.89228e-19	2.82806	6.40935e-09	0	0	0	0	0	TRUE	0	0	0
NRP1	7.13068e-19	0.707226	1	0	0	0	0	TRUE	0	0	0	0
LACC1	8.69603e-19	0.526461	1	0	0	0	0	0	0	0	0	0
ISG20	9.65062e-19	1.1379	9.77738e-06	TRUE	TRUE	0	0	0	0	0	TRUE	TRUE
GADD45B	1.88723e-18	0.464963	1	0	0	TRUE	0	TRUE	0	0	TRUE	0
IER3	2.54121e-18	-0.283046	1	0	0	TRUE	0	0	0	0	TRUE	TRUE
CALR	5.67509e-18	1.53793	8.5217e-08	0	0	0	0	0	0	0	0	0
C1QC	6.35432e-18	2.6963	3.19427e-13	0	0	0	0	0	TRUE	0	0	0
CCL7	6.72474e-18	1.12928	3.6463e-07	TRUE	0	0	TRUE	0	0	TRUE	0	0
SAMD9	8.17381e-18	1.37636	8.01176e-13	0	TRUE	0	0	0	0	0	0	0
OAS3	8.92499e-18	1.22976	1.07988e-22	TRUE	0	0	0	0	0	0	0	0
STAT1	1.11582e-17	1.72356	2.62945e-16	TRUE	0	0	0	0	0	TRUE	0	0
ELL2	1.25848e-17	0.18621	1	0	0	0	0	0	0	0	0	0
DDX58	2.0513e-17	1.11655	9.71214e-21	TRUE	0	TRUE	0	0	0	0	0	0
HSP90B1	2.46612e-17	0.655352	1	0	0	0	0	0	0	0	0	0
IFITM1	2.77018e-17	0.628031	1.3288e-09	0	TRUE	0	TRUE	0	0	0	0	0
HSP90AB1	3.86431e-17	0.873507	0.116979	0	0	0	0	0	0	0	0	0
HELZ2	7.21723e-17	0.932886	3.57612e-10	TRUE	TRUE	0	0	0	0	0	0	0
IFI6	9.52919e-17	2.37655	1.78279e-17	0	0	0	0	0	0	0	0	0
EPHB2	1.43223e-16	0.241008	0.00293547	0	0	0	0	0	0	0	0	0
HRH2	2.48215e-16	0.42765	0.000331074	0	0	0	0	0	0	0	0	0
XAF1	2.67939e-16	1.75816	5.13533e-20	TRUE	0	0	0	0	0	0	0	0
LYVE1	3.65072e-16	0.484984	0.00289933	0	0	0	0	0	0	0	0	0
PDPN	3.65428e-16	0.398549	7.94361e-05	0	0	0	TRUE	0	0	0	0	0
EPSTI1	3.79256e-16	1.60984	5.34486e-15	TRUE	TRUE	0	0	0	0	0	0	0
MX1	4.76278e-16	2.62888	2.88882e-19	TRUE	TRUE	0	0	0	0	0	0	0
PLEKHO1	7.44575e-16	0.681347	0.491245	0	0	0	0	0	0	0	0	0
HIF1A	7.46127e-16	0.325203	1	TRUE	0	0	TRUE	0	0	0	0	0
IFIH1	7.50655e-16	1.35251	6.88237e-15	TRUE	TRUE	TRUE	0	0	0	0	0	0
SPP1	8.3091e-16	2.47059	1	0	0	0	0	TRUE	0	0	0	0
LY6E	9.46658e-16	2.00858	3.14968e-11	TRUE	TRUE	0	TRUE	0	0	0	0	0
MT-CO1	1.17422e-15	2.06019	2.48677e-06	0	0	0	0	0	0	0	0	0
LGMN	1.57935e-15	1.94228	8.03002e-23	0	0	0	0	0	TRUE	0	0	0
CD163	2.46947e-15	2.4274	3.67758e-08	0	0	0	0	0	0	0	0	0
MAFB	2.61071e-15			0	0	0	0	0	0	0	0	0
SPHK1	4.07702e-15	0.343351	1	0	0	TRUE	TRUE	0	0	0	0	0
GASK1B	4.59749e-15			0	0	0	0	0	0	0	0	0
TMEM176B	5.43977e-15	0.582699	0.198099	0	0	0	0	0	0	0	0	0
MNDA	6.48285e-15	1.92639	5.88264e-15	0	0	0	0	0	0	0	0	0
DDX60L	6.61166e-15	0.701421	0.26639	0	0	0	0	0	0	0	0	0
CTSZ	7.07098e-15	2.19239	1.74807e-07	0	0	0	0	TRUE	0	0	0	0
MRC1	7.17002e-15	0.944381	0.125308	0	0	0	0	0	0	0	0	0
SDS	1.31938e-14	0.492313	0.000178718	0	0	0	0	0	0	0	0	0
TNFSF13B	1.90293e-14	1.4414	1.49449e-17	0	0	0	0	0	0	0	0	0
FUCA1	2.05846e-14	1.68647	2.95728e-11	0	0	0	0	0	0	0	0	0
IFI44L	3.40823e-14	1.78436	1.72955e-21	TRUE	TRUE	0	0	0	0	0	0	0
OAS1	3.46911e-14	1.48785	3.86618e-15	0	TRUE	0	0	0	0	0	0	0
APOBEC3A	5.76013e-14	0.990219	5.7548e-08	0	0	0	0	0	0	0	0	0
IL6	7.57678e-14	1.10134	0.000480228	TRUE	0	TRUE	TRUE	0	TRUE	TRUE	TRUE	TRUE
MAF	8.10573e-14	0.542703	0.773413	0	0	0	0	0	0	0	0	0
GOLGA4	8.43138e-14	1.01708	0.0122554	0	0	0	0	0	0	0	0	0
SAMD9L	1.13417e-13	1.66007	7.93764e-27	TRUE	TRUE	0	0	0	0	0	0	0
IFIT3	1.39042e-13	3.0398	7.24799e-22	TRUE	TRUE	0	0	0	0	0	0	0
FJX1	1.69919e-13	0.418313	0.0464806	0	0	TRUE	0	0	0	0	0	0
HSPA5	5.34134e-13	0.463909	1	0	0	0	0	0	TRUE	0	0	TRUE
CYP1B1	5.49335e-13	0.582239	1	0	0	0	0	0	0	0	0	0
MT-CO3	6.56678e-13	1.40992	0.000641161	0	0	0	0	0	0	0	0	0
CD209	7.83807e-13	0.340834	1	0	0	0	0	0	0	0	0	0
MAP3K8	8.86597e-13	0.340633	1	0	0	TRUE	0	TRUE	0	TRUE	0	0
PNPT1	1.29325e-12	1.35251	2.70694e-17	TRUE	TRUE	0	0	0	0	0	0	0
MT-ATP6	1.39712e-12	1.75403	6.00493e-05	0	0	0	0	0	0	0	0	0
EIF4A3	1.4467e-12	0.434432	1	0	0	0	0	0	0	0	0	0
SLC35B4	2.93674e-12	0.334248	1	0	0	0	0	0	0	0	0	0
ZFP36	3.27623e-12	0.37209	1	0	0	TRUE	0	0	0	0	0	TRUE
OAS2	1.10197e-11	1.35982	9.3479e-23	TRUE	0	0	0	0	0	0	0	0
IL2RA	1.16487e-11	0.712044	4.62989e-07	0	0	0	0	TRUE	0	TRUE	0	0
NR4A2	1.17112e-11	0.585518	1	0	0	TRUE	0	0	0	0	0	0
VAV3	1.3881e-11	0.418313	0.0126382	0	0	0	0	0	0	0	0	0
IER2	1.44527e-11	-0.234747	1	0	0	TRUE	0	0	0	0	0	0
STAT2	1.64763e-11	0.886789	1.42043e-07	TRUE	TRUE	0	0	0	0	TRUE	0	0
SLCO2B1	1.64802e-11	1.16438	1.08267e-14	0	0	0	0	0	0	0	0	0
MS4A6E	1.76495e-11	0.494765	0.107511	0	0	0	0	0	0	0	0	0
GAS6	2.51881e-11	0.418313	2.05125e-05	0	0	0	0	0	0	0	0	0
YEATS2	2.54942e-11	0.27684	1	0	0	0	0	0	0	0	0	0
IFIT2	3.47212e-11	2.66117	4.70307e-28	TRUE	TRUE	TRUE	0	0	0	0	0	0
HERC5	4.1521e-11	1.60615	1.46543e-10	0	0	0	0	0	0	0	0	0
TENT5A	5.1852e-11	0.55354	0.00487122	0	TRUE	0	0	0	0	0	0	0
ANKH	6.30047e-11	0.164928	1	0	0	0	0	0	0	0	TRUE	0
ALCAM	7.02055e-11	0.130187	1	0	0	0	0	TRUE	0	0	0	0
RNASE6	7.02605e-11	0.231227	1	0	0	0	0	0	0	0	0	0
ARL4C	7.09092e-11	0.911125	8.59744e-07	0	0	0	0	0	0	0	0	0
TNFSF10	7.40662e-11	1.74024	3.25228e-20	TRUE	0	0	TRUE	TRUE	0	0	TRUE	0
ABCA1	9.62957e-11			0	0	TRUE	TRUE	0	0	0	0	0
FOLR2	1.01951e-10	0.347923	7.93356e-05	0	0	0	0	0	0	0	0	0
SIGLEC10	1.02976e-10	0.499233	0.0237408	0	0	0	0	0	0	0	0	0
JUP	1.07828e-10	0.398549	5.30858e-08	0	0	0	0	0	0	0	0	0
TCEAL9	1.52194e-10			0	0	0	0	0	0	0	0	0
FMN1	1.67514e-10	0.60779	1	0	0	0	0	0	0	0	0	0
IL4I1	3.06741e-10	0.523923	0.0734981	0	0	0	0	0	0	0	0	0
ZFAND5	3.38353e-10	0.429901	1	0	0	0	0	0	0	0	0	0
GPR183	3.46834e-10	0.176652	1	0	0	TRUE	TRUE	0	0	0	0	0
NT5C3A	3.77811e-10	1.39485	4.46339e-14	0	0	0	0	0	0	0	0	0
MTSS1	4.86975e-10	0.198867	1	0	0	0	0	0	0	0	0	0
CSF1R	5.26386e-10	0.128806	1	0	0	0	0	0	0	0	0	0
FCGR2A	6.29393e-10	0.626899	1	0	0	0	0	0	0	0	0	0
RCBTB2	6.92255e-10	0.2319	1	0	0	0	0	0	0	0	0	0
LINC01094	1.66802e-09	0.285675	0.00324469	0	0	0	0	0	0	0	0	0
HSPB1	1.69514e-09	0.636811	0.272936	0	0	0	0	0	0	0	TRUE	0
GAS7	2.32932e-09	0.492313	0.302397	0	0	0	0	0	0	0	0	0
ANTXR2	3.15443e-09	0.293558	1	0	0	0	0	0	0	0	0	0
BEX3	3.40782e-09			0	0	0	0	0	0	0	0	0
RNU2-63P	4.65991e-09	0.352511	1	0	0	0	0	0	0	0	0	0
MMP8	6.09334e-09	0.937687	1	0	0	0	0	0	TRUE	0	0	0
VSIG4	6.45701e-09	1.24548	0.00173081	0	0	0	0	0	0	0	0	0
S100A9	7.09822e-09	0.629319	1	0	0	0	0	0	TRUE	0	0	0
EGR2	8.93236e-09			0	0	TRUE	0	0	0	0	0	0
RCAN1	1.11897e-08	0.404638	1	0	0	TRUE	0	0	0	0	0	0
SEMA6B	1.44464e-08	0.224541	1	0	0	0	0	0	0	0	0	0
TCF4	1.60645e-08	0.468644	1	0	0	0	0	0	0	0	0	0
SLC40A1	1.83676e-08	0.379053	0.0433896	0	0	0	0	0	0	0	0	0
CYBB	2.17021e-08	0.595469	1	0	0	0	TRUE	0	0	0	0	0
TBC1D16	2.31333e-08	0.164211	1	0	0	0	0	0	0	0	0	0
HSP90AA1	2.34753e-08	0.560454	1	0	0	0	0	0	0	0	0	0
PLEK	2.39656e-08	0.841387	3.79753e-05	0	0	TRUE	0	0	TRUE	0	0	0
DPP4	2.46326e-08	0.492313	0.118692	0	0	0	0	0	TRUE	0	0	0
TMEM176A	3.6425e-08	0.369678	1	0	0	0	0	0	0	0	0	0
NCOA7	4.81194e-08	0.790281	0.00749716	0	TRUE	0	0	0	0	0	0	0
ATF3	5.27698e-08			0	0	TRUE	0	0	0	0	TRUE	TRUE
SGK1	5.73336e-08	0.244981	1	0	0	TRUE	0	0	0	0	0	0
AC109630.1	6.10074e-08	0.42635	1
BHLHE40	6.61222e-08			0	0	TRUE	0	TRUE	0	0	0	TRUE
ETV5	9.59832e-08	0.359817	0.00423955	0	0	0	0	0	0	0	0	0
GBP1	1.00041e-07	1.03744	4.3326e-09	0	0	0	0	0	0	0	0	0
DHX58	1.1754e-07	0.598885	0.000403315	TRUE	TRUE	0	0	0	0	0	0	0
LMNA	1.28386e-07	0.791771	0.275322	0	0	0	0	0	0	0	TRUE	0
RAPH1	1.41692e-07	0.211862	1	0	0	0	0	0	0	0	0	0
NAV1	1.54356e-07	0.30212	1	0	0	0	0	0	0	0	0	0
RALA	1.74006e-07	-0.493556	1	0	0	0	0	0	0	0	0	0
PLEKHG2	2.10676e-07	0.252975	1	0	0	0	0	0	0	0	0	0
DOCK4	4.70594e-07	0.254814	1	0	0	0	0	0	TRUE	0	0	0
NEU1	7.05514e-07	0.290933	1	0	0	0	0	0	0	0	0	0
KITLG	8.53756e-07	0.399204	0.393336	0	0	0	0	0	0	0	0	0
CXCL10	9.08549e-07	3.9831	1.13212e-16	TRUE	TRUE	TRUE	TRUE	TRUE	0	TRUE	0	0
RNU5B-1	1.33524e-06	0.247201	1	0	0	0	0	0	0	0	0	0
GCLM	1.80304e-06	0.298403	1	0	0	0	0	0	0	0	0	0
IGFBP4	2.41342e-06	0.475269	4.57827e-05	0	0	0	0	0	0	0	0	0
ARRDC3	3.16579e-06	0.247642	1	0	0	0	0	0	0	0	0	0
CHMP1B	4.52469e-06	0.218472	1	0	0	0	0	0	0	0	0	0
IL1R1	5.23853e-06			0	0	0	TRUE	0	0	TRUE	0	0
MMP19	5.44777e-06			0	0	0	0	0	0	0	0	0
IL7R	5.51104e-06	0.925544	0.000548716	0	0	TRUE	TRUE	0	0	0	0	0
ID3	5.68718e-06	0.748854	0.0216165	0	0	0	0	0	0	0	0	0
JDP2	6.14811e-06	0.243815	1	0	0	0	0	0	0	0	0	0
DNAJB4	7.07741e-06			0	0	TRUE	0	0	0	0	0	0
HSH2D	7.9249e-06	0.492313	8.48609e-07	0	0	0	0	0	0	0	0	0
S100A8	9.30963e-06	0.742585	1	0	0	0	0	0	0	0	0	0
ETV7	1.16421e-05	0.530787	6.45473e-08	0	0	0	0	0	0	0	0	0
FAM129B	1.32108e-05	0.117008	1
ATF5	1.70361e-05	0.524303	0.297888	0	0	0	0	0	0	0	0	0
CPEB2	1.74299e-05	0.389743	0.00513004	0	0	0	0	0	0	0	0	0
MEF2C	1.91707e-05	0.482853	0.000219142	0	0	0	0	0	0	0	0	0
PLAU	2.1748e-05	0.318777	0.0150906	0	0	TRUE	0	0	0	0	0	0
SCN1B	2.27628e-05	0.173894	1	0	0	0	TRUE	0	0	0	0	0
IL1R2	2.31288e-05	0.530787	1	0	0	0	0	TRUE	0	TRUE	0	0
NPC1	2.36261e-05	0.114636	1	0	0	0	0	0	0	0	0	0
PLPP3	6.42496e-05			0	0	TRUE	0	0	0	0	0	0
IL1RN	6.64411e-05	0.44528	0.0646124	0	0	0	0	0	0	0	0	0
ADM	8.13102e-05	0.26631	1	0	0	0	TRUE	0	0	0	0	TRUE
CD163L1	9.47782e-05			0	0	0	0	0	0	0	0	0
RGS1	0.000139139	0.621596	0.000168099	0	0	0	TRUE	0	0	0	0	0
PLTP	0.000141476	1.12613	5.49135e-13	0	0	0	0	0	0	0	0	0
PRKCB	0.000154121	0.155278	1	0	0	0	0	0	0	0	0	0
DYSF	0.000174848	0.118752	1	0	0	0	0	0	0	0	0	0
ADAM8	0.000182893	0.227791	1	0	0	0	0	0	0	0	0	0
RGS18	0.000203523	0.1369	1	0	0	0	0	0	0	0	0	0
SLC12A5	0.000215958	0.231227	0.105829	0	0	0	0	0	0	0	0	0
ZNF331	0.000235936	0.325203	1	0	0	0	0	0	0	0	0	0
MYLIP	0.00025698	0.316214	1	0	0	0	0	0	0	0	0	0
DGKD	0.000297529	0.155278	1	0	0	0	0	0	0	0	0	0
MAP2K6	0.000298326	0.174644	1	0	0	0	0	0	0	0	0	0
FGD6	0.000308803	0.27596	0.0462333	0	0	0	0	0	0	0	0	0
HTRA1	0.000358611			0	0	0	0	0	0	0	0	0
TNFRSF14	0.000424926	-0.234668	1	0	0	0	0	0	0	0	0	0
GNA13	0.00044178			0	0	0	0	0	0	0	0	0
RGS2	0.000495047	0.227791	1	0	0	0	0	0	0	0	0	0
NEXN	0.000585949	1.43768	1.01744e-19	0	0	0	0	0	0	0	0	0
ADAMDEC1	0.00073984	-0.136748	1	0	0	0	0	0	0	0	0	0
FRMD4B	0.000838027	0.588238	0.00240759	0	0	0	0	0	0	0	0	0
LILRA5	0.000839312	0.490014	0.062786	0	0	0	0	0	0	0	0	0
MAOA	0.00105639			0	0	0	0	0	0	0	0	0
ITGB3	0.00129209			0	0	0	TRUE	0	0	TRUE	0	0
FNIP2	0.00163355	0.201821	1	0	0	0	0	0	0	0	0	0
CCND1	0.00255436			0	0	TRUE	0	0	0	0	TRUE	0
CH25H	0.00276093	0.14606	1	0	0	0	0	0	0	0	0	0
PCBP1-AS1	0.00419457	0.136169	1	0	0	0	0	0	0	0	0	0
LINC00520	0.00575332	0.231227	0.105829	0	0	0	0	0	0	0	0	0
NIPAL4	0.00602105			0	0	0	0	0	0	0	0	0
RBP1	0.0132712	0.42765	0.0216974	0	0	0	0	0	0	0	0	0
HSPH1	0.0135123	0.503202	1	0	0	0	0	0	0	0	0	0
PLOD2	0.0163275			0	0	0	0	0	0	0	0	0
NCKAP5	0.0184767			0	0	0	0	0	0	0	0	0
IL6R	0.0398349	0.177998	1	0	0	0	0	0	0	0	0	0
PDK4	0.04767	0.543844	1	0	0	0	0	0	0	0	0	0
CFH	0.0955918	0.184425	0.107403	TRUE	0	0	0	0	TRUE	0	0	0
MT2A	0.104367	0.895892	1	TRUE	0	0	0	0	0	0	0	TRUE
CD48	0.107885			0	0	0	TRUE	TRUE	0	0	0	0
MT1X	0.109685	-0.513516	1	0	0	0	0	0	0	0	0	0
ADIRF	0.126608	0.155278	1	0	0	0	0	0	0	0	0	0
CAVIN1	0.145326	0.155278	1	0	0	0	0	0	0	0	0	TRUE
GSDME	0.406386	-0.179141	1	0	0	0	0	0	0	0	0	0
HSPA1A	0.495923	0.443999	1	0	0	0	0	0	TRUE	0	0	0
MSANTD3	0.711848			0	0	0	0	0	0	0	0	0

## Sheet: AM_VPT_GSEA
gene	pseudotimeDE.pv	avg_log2FC	p_val_adj	HALLMARK_TNFA_SIGNALING_VIA_NFKB	HALLMARK_INTERFERON_GAMMA_RESPONSE	HALLMARK_INFLAMMATORY_RESPONSE	HALLMARK_COMPLEMENT	HALLMARK_HYPOXIA
IFI27	2.97472e-126	3.52901	4.25401e-10	0	TRUE	0	0	0
FABP4	8.43123e-257	2.72853	3.12028e-13	0	0	0	0	0
TGM2	5.13654e-93	2.16402	2.28187e-12	0	0	0	0	TRUE
AGRP	4.00273e-116	2.04122	3.91521e-11	0	0	0	0	0
APOC1	1.6691e-286	1.94062	7.29881e-17	0	0	0	TRUE	0
CD52	7.91734e-237	1.9005	2.49712e-18	0	0	0	0	0
HAMP	1.07333e-49	1.82436	0.0182694	0	0	0	0	0
SERPING1	0	1.74716	9.03881e-15	0	TRUE	0	TRUE	0
C1QB	4.18351e-109	1.66722	3.88209e-19	0	0	0	0	0
FDX1	3.63249e-152	1.62719	7.17703e-12	0	0	0	TRUE	0
CAMP	1.94386e-73	1.62566	1	0	0	0	0	0
CXCL16	3.09027e-89	1.59425	0.0748205	0	0	0	0	0
FABP5	4.5183e-105	1.52595	1.33742e-11	0	0	0	0	0
LGALS3	1.69666e-85	1.5204	1.09703e-12	0	0	0	TRUE	0
RBP4	1.82094e-142	1.49984	1.06745e-08	0	0	0	0	0
HLA-DRB1	2.88246e-164	1.4975	2.69931e-15	0	TRUE	0	0	0
CES1	3.82337e-182	1.36343	1.40927e-07	0	0	0	0	0
HLA-DPA1	3.44237e-156	1.35796	5.30886e-15	0	0	0	0	0
FTL	2.65683e-104	1.33338	5.2066e-16	0	0	0	0	0
GCHFR	4.30006e-199	1.27157	4.55452e-10	0	0	0	0	0
C1QC	4.23264e-82	1.26928	6.14802e-13	0	0	0	TRUE	0
HLA-DPB1	8.50536e-190	1.25866	1.66347e-14	0	0	0	0	0
CSTB	1.11934e-136	1.18239	2.43872e-09	0	0	0	0	0
FN1	8.14011e-110	1.14439	0.179312	0	0	0	TRUE	0
FABP3	2.22792e-27	1.09575	0.0205195	0	0	0	0	0
SERPINA1	4.7691e-246	1.04236	6.63039e-11	0	0	0	TRUE	0
NMB	1.49884e-103	1.02785	4.63147e-07	0	0	0	0	0
INHBA	3.67468e-77	1.02425	0.000930005	TRUE	0	TRUE	0	0
PVALB	5.53523e-59	0.992453	5.05887e-05	0	0	0	0	0
NUPR1	4.48074e-115	0.939612	0.000567558	0	0	0	0	0
CA2	1.9454e-34	0.934289	0.335639	0	0	0	TRUE	0
RND3	9.26198e-82	0.929963	0.0156054	0	0	0	0	0
TFRC	1.80431e-68	0.886391	0.175317	0	0	0	0	0
CD74	6.67685e-148	0.868204	6.36931e-10	0	TRUE	0	0	0
APOE	1.64577e-104	0.831025	1.03133e-05	0	0	0	0	0
CHIT1	3.75047e-30	0.784393	1	0	0	0	0	0
DNAJB1	4.33265e-13	0.783867	1	0	0	0	0	0
SCD	3.24957e-289	0.780999	1	0	0	0	0	0
HPGD	3.78412e-85	0.735172	0.000389014	0	0	0	0	0
C1QA	7.31471e-76	0.717916	3.46188e-06	0	0	0	TRUE	0
PLIN2	3.59652e-63	0.639598	1	0	0	0	0	TRUE
LINC02154	5.40854e-20	0.506185	0.249014	0	0	0	0	0
HSPH1	1.56549e-23	0.44283	0.192267	0	0	0	0	0
VMO1	1.81585e-17	0.379762	0.161607	0	0	0	0	0
IFIT3	2.89865e-12	0.378741	1	0	TRUE	0	0	0
RGCC	1.98905e-20	0.3749	1	0	0	0	0	0
IFI6	3.9949e-52	0.283793	1	0	0	0	0	0
MT-CO1	5.70372e-58	0.27192	1	0	0	0	0	0
HILPDA	3.13771e-25	0.182416	1	0	0	0	0	0
SOX4	1.64476e-09	0.176878	1	0	0	0	0	0
MT-CO2	2.33693e-71	0.172139	1	0	0	0	0	0
S100A9	3.15316e-33	0.168735	1	0	0	0	TRUE	0
HSP90AA1	2.09718e-37	0.167877	1	0	0	0	0	0
SNHG12	1.57056e-14	0.15451	1	0	0	0	0	0
MT1E	2.62852e-08	0.15451	1	0	0	0	0	TRUE
MT1G	0.000102435	0.151038	1	0	0	0	0	0
CLEC2B	2.07787e-15	0.13179	1	0	0	0	0	0
MT1X	1.43175e-05	0.13179	1	0	0	0	0	0
LYZ	2.56799e-64	0.130877	1	0	0	0	0	0
RGS1	1.98968e-07	0.129305	1	0	0	TRUE	0	0
FAM13A	3.1574e-34	0.116542	1	0	0	0	0	0
HSPA1A	2.12392e-10	0.108706	1	0	0	0	TRUE	0
IFIT1	0.00227911	-0.194613	1	0	TRUE	0	0	0
RCAN1	1.63051e-07	-0.240255	1	TRUE	0	0	0	0
ARL4C	0.0109329	-0.245261	1	0	0	0	0	0
GNG11	1.26615e-07	-0.289097	1	0	0	0	0	0
HK2	7.83851e-38	-0.307244	1	0	0	0	0	TRUE
S100A8	3.66434e-14	-0.342232	0.00120657	0	0	0	0	0
TM4SF1	0.0246205	-0.394279	1	0	0	0	0	0
AZIN1-AS1	3.24443e-23	-0.399931	1
GPR183	0.00524328	-0.409229	1	TRUE	0	TRUE	0	0
SLPI	2.69063e-07	-0.418928	1	0	0	0	0	0
AREG	0.00293912	-0.428925	6.33667e-05	TRUE	0	0	0	0
TMIGD3	7.09916e-17	-0.444785	1	0	0	0	0	0
AC245014.3	5.93e-07	-0.444785	1
CCL8	0.000255204	-0.461278	1	0	0	0	0	0
ISG15	4.8391e-15	-0.481914	1	0	TRUE	0	0	0
F13A1	2.5928e-05	-0.516576	1	0	0	0	0	0
ANXA1	9.16599e-28	-0.516643	1	0	0	0	0	0
DUSP6	9.75256e-10	-0.55613	1	0	0	0	TRUE	0
IFITM3	2.93076e-23	-0.557855	1	0	TRUE	0	0	0
BTG2	1.92063e-08	-0.717385	1.84151e-08	TRUE	0	TRUE	0	0
JUN	4.11836e-12	-0.718551	0.0192228	TRUE	0	0	0	TRUE
HMOX1	0.0076242	-0.735915	5.99686e-07	0	0	0	0	TRUE
MRPS6	7.00512e-09	-0.793169	1.86139e-11	0	0	0	0	0
MX2	0.000161066	-0.824943	1.28274e-08	0	TRUE	0	0	0
CD14	3.11143e-10	-0.838533	1.00898e-08	0	0	TRUE	0	0
IFITM2	1.90934e-11	-0.84549	1.72065e-08	0	TRUE	0	0	0
SLC2A3	2.73136e-36	-0.870212	1.88787e-08	TRUE	0	0	0	TRUE
CXCL5	1.04898e-08	-0.984893	3.63962e-15	0	0	0	0	0
AC015912.3	1.0204e-15	-0.987843	6.3979e-22
RN7SL2	4.95409e-14	-1.0707	0.057559	0	0	0	0	0
NDRG1	3.07954e-35	-1.07438	4.21127e-19	0	0	0	0	TRUE
PHLDA1	6.85747e-10	-1.14755	2.94858e-19	TRUE	0	0	0	0
AC020916.1	2.90106e-13	-1.19121	1.59026e-17
CXCL1	1.11171e-20	-1.19494	1.94774e-20	TRUE	0	0	TRUE	0
MT2A	2.44343e-13	-1.20449	2.49695e-06	0	TRUE	0	0	TRUE
ATP2B1-AS1	1.09824e-16	-1.24603	3.41359e-16	0	0	0	0	0
CCL3	2.08459e-17	-1.27894	2.64493e-14	0	0	0	0	0
MT-RNR1	4.91418e-65	-1.29432	3.47447e-13	0	0	0	0	0
CXCL3	9.00187e-11	-1.32223	1.98575e-08	TRUE	0	0	0	0
BTG1	2.85585e-33	-1.34436	1.21808e-13	TRUE	TRUE	0	0	TRUE
EREG	1.62951e-27	-1.3461	2.29966e-22	0	0	TRUE	0	0
SARS-CoV-2	8.7423e-06	-1.35304	1.79122e-10
VCAN	1.3863e-10	-1.39215	7.87996e-11	0	0	0	0	0
TNFAIP3	1.71828e-19	-1.40863	1.17065e-20	TRUE	TRUE	0	TRUE	TRUE
NEAT1	2.33914e-53	-1.47349	6.89735e-14	0	0	0	0	0
CXCL2	2.3483e-11	-1.53616	7.01229e-15	TRUE	0	0	0	0
SPP1	3.92402e-12	-1.54655	2.21464e-18	0	0	0	0	0
EGR1	1.04667e-25	-1.56895	3.30203e-21	TRUE	0	0	0	0
CCL2	2.74924e-18	-1.64815	3.91259e-18	TRUE	TRUE	TRUE	0	0
THBS1	4.29873e-09	-1.65594	2.67591e-15	0	0	0	0	0
CCL4	4.04531e-34	-1.68673	4.0016e-16	TRUE	0	0	0	0
CCL20	1.82633e-29	-1.81136	4.86314e-21	TRUE	0	TRUE	0	0
LUCAT1	1.97076e-52	-1.84688	2.44151e-23	0	0	0	0	0
SERPINB2	1.09719e-58	-1.87447	2.89575e-23	TRUE	0	0	TRUE	0
IL1B	7.74431e-25	-2.03996	2.65487e-21	TRUE	0	TRUE	0	0
SOD2	6.09542e-38	-2.07887	3.97675e-23	TRUE	TRUE	0	0	0
NFKBIA	1.24397e-20	-2.10852	2.11404e-19	TRUE	TRUE	TRUE	0	0
CXCL8	8.56306e-46	-2.14678	4.96838e-17	0	0	TRUE	0	0
TIMP1	3.4985e-15	-2.36373	2.50393e-19	0	0	TRUE	TRUE	0
RNASE1	3.7235e-76	-3.24643	3.08024e-23	0	0	0	0	0
SLC5A3	5.70622e-35			0	0	0	0	0
NLRP3	7.57213e-32			0	0	TRUE	0	0
HIF1A-AS2	1.8436e-28
CXCR4	1.45277e-26			0	0	0	0	TRUE
MET	9.79526e-25			0	0	TRUE	0	0
MX1	9.61563e-21			0	TRUE	0	0	0
PTGS2	4.81553e-19			TRUE	TRUE	0	0	0
TNFAIP6	6.46688e-16			TRUE	TRUE	TRUE	0	0
IL1R2	3.04075e-14			0	0	0	0	0
SLC2A1	2.29864e-13			0	0	0	0	TRUE
FCGR2B	4.71619e-13			0	0	0	0	0
FUCA1	6.48546e-13			0	0	0	0	0
C15orf48	8.90094e-13			0	0	0	0	0
FLT1	3.21477e-12			0	0	0	0	0
TNF	8.15265e-12			TRUE	0	0	0	0
CYP1B1	1.01221e-11			0	0	0	0	0
CCL7	3.74171e-11			0	TRUE	TRUE	0	0
KCNQ1OT1	1.47545e-10			0	0	0	0	0
ADM	1.96196e-10			0	0	TRUE	0	TRUE
LGMN	9.14076e-10			0	0	0	TRUE	0
MT-TV	1.36379e-09			0	0	0	0	0
DUSP2	1.76881e-09			TRUE	0	0	0	0
SLC45A4	3.806e-09			0	0	0	0	0
PLAC8	4.1483e-09			0	0	0	0	TRUE
DUSP4	1.24675e-08			TRUE	0	0	0	0
SNORD3B-2	1.93161e-08			0	0	0	0	0
HSPA1B	8.31363e-08			0	0	0	0	0
ANGPTL4	9.13154e-08			0	0	0	0	TRUE
AC005224.3	2.00864e-07
NKG7	2.98077e-07			0	0	0	0	0
NT5E	5.5717e-07			0	0	0	0	0
SLC6A8	1.30604e-06			0	0	0	0	0
SLAMF7	1.74273e-06			0	TRUE	0	0	0
G0S2	3.72688e-06			TRUE	0	0	0	0
DPP4	4.69188e-06			0	0	0	TRUE	0
NEXN	7.17822e-06			0	0	0	0	0
CCL4L2	1.17593e-05			0	0	0	0	0
CD300LB	1.94504e-05			0	0	0	0	0
C5AR2	3.69295e-05			0	0	0	0	0
AC023157.3	5.96433e-05
AC109630.1	6.1052e-05
CAV1	7.0174e-05			0	0	0	0	TRUE
PPBP	0.000102392			0	0	0	0	0
LEP	0.000112569			0	0	0	0	0
H1F0	0.000196324
IFIT2	0.000259094			TRUE	TRUE	0	0	0
TMEM158	0.00027811			0	0	0	0	0
DNAH11	0.000317106			0	0	0	0	0
MGP	0.000319163			0	0	0	0	0
TNFSF10	0.000385223			0	TRUE	TRUE	0	0
CLLU1OS	0.000426507
TKTL1	0.00049574			0	0	0	0	TRUE
CCL3L1	0.000508759			0	0	0	0	0
SPINK1	0.00065491			0	0	0	0	0
HYDIN	0.000690302			0	0	0	0	0
IGFBP3	0.000878894			0	0	0	0	TRUE
LYVE1	0.000938424			0	0	0	0	0
F3	0.00111865			TRUE	0	TRUE	TRUE	TRUE
RFLNB	0.00173127			0	0	0	0	0
RGS2	0.00211327			0	0	0	0	0
AL390719.1	0.00222368
PHLDA2	0.00276456			TRUE	0	0	0	0
OSM	0.00299685			0	0	TRUE	0	0
EGR3	0.00340138			TRUE	0	0	0	0
RF00003-7	0.00345728
SELENOP	0.00479466			0	0	0	0	0
MMP1	0.00551131			0	0	0	0	0
EIF4E	0.00596108			0	0	0	0	0
IFITM1	0.00669898			0	0	TRUE	0	0
MT1H	0.00748695			0	0	0	0	0
TNIP3	0.00933181			0	0	0	0	0
LRG1	0.00972212			0	0	0	0	0
AC114977.1	0.00973592
HES1	0.012791			TRUE	0	0	0	0
IL1A	0.0134756			TRUE	0	TRUE	0	0
FGL2	0.0135731			0	TRUE	0	0	0
ADH1B	0.0144803			0	0	0	0	0
LINC01705	0.0147407			0	0	0	0	0
BCYRN1	0.0183278			0	0	0	0	0
VTRNA1-3	0.0193015			0	0	0	0	0
RSAD2	0.0201689			0	TRUE	0	0	0
AC015871.5	0.0209938
LOX	0.0229759			0	0	0	0	TRUE
CCL5	0.0236807			TRUE	TRUE	TRUE	TRUE	0
AL354744.1	0.0246819
C11orf96	0.0249613			0	0	0	0	0
FCN1	0.0252524			0	0	0	TRUE	0
POU2F2	0.0258937			0	0	0	0	0
IL1RN	0.0304223			0	0	0	0	0
MIR4435-2HG	0.0372304			0	0	0	0	0
MMP8	0.041036			0	0	0	TRUE	0
