# Supplementary material for: Interstitial macrophages are a focus of viral takeover and inflammation in COVID-19 initiation in human lung
Source: J Exp Med. 2024 Apr 10;221(6):e20232192. doi: 10.1084/jem.20232192 (PMC11009983; doi:10.1084/jem.20232192)
Supplement: Table S4 — shows clinical summaries of donors or patients of surgical resection. [file JEM_20232192_TableS4.xlsx]

## Sheet: Clinical summaries
Table S4. Case summaries.
Case	Donor or Surgical resection?	Age	Sex	Ethnicity	BMI (kg/m2)	Downtime (min)	Cause of Death	COVID-19	Tobacco ( > 20 pack-years)	Alcohol	IV Drug abuse	Diabetes	Cancer	Hypertension	Coronary Artery Disease	Other noted conditions	Lung slice culture	Macrophage purification
Case 1	Donor	62	M	White	32.04	0	CEREBROVASCULAR/STROKE	NO	NO	NO	NO	NO	NO	YES	NO		V
Case 2	Donor	36	M	Asian	33.165	51	Anoxia	NO	NO	NO	NO	NO	NO	YES	NO		V
Case 3	Surgical	57	F	Hispanic or Latino	N/P	N/A	N/A	NO	NO	N/P	N/P	N/P	YES	N/P	N/P	Metastatic adenocarcinoma in an 11B lymph node	V
Case 4	Surgical	83	F	White	N/P	N/A	N/A	NO	YES	N/P	N/P	N/P	YES	N/P	N/P	Well-differentiated invasive adenocarcinoma (pT2bN0).	V
Case 5	Donor	57	M	White	31.682	3	Anoxia	NO	NO	NO	NO	NO	NO	NO	NO		V
Case 6	Surgical	53	F	Asian	N/P	N/A	N/A	NO	NO	NO	NO	NO	YES	NO	NO			V
Case 7	Surgical	66	F	White	N/P	N/A	N/A	NO	NO	NO	NO	YES	YES	NO	NO			V
Case 8	Surgical	58	M	White	N/P	N/A	N/A	NO	YES	NO	NO	YES	YES	NO	NO			V
Case 9	Surgical	47	M	White	N/P	N/A	N/A	NO	YES	NO	NO	NO	YES	YES	NO			V
Case 10	Surgical	72	M	White	N/P	N/A	N/A	NO	NO	NO	NO	NO	YES	YES	NO			V
Case 11	Donor	54	F	Hispanic or Latino	30.178	40	Anoxia	NO	NO	NO	NO	NO	NO	YES	NO			V
Case 12	Donor	57	F	Asian	24.342	60	Anoxia	NO	NO	NO	NO	TES	NO	NO	NO			V
N/P = not provided
N/A = not applicable
